# Supplementary material for: Gender-specific associations between apolipoprotein A1 and arterial stiffness in patients with nonalcoholic fatty liver disease
Source: PeerJ. 2020 Aug 18;8:e9757. doi: 10.7717/peerj.9757 (PMC7441919; doi:10.7717/peerj.9757)
Supplement: Supplemental Information 1 [file peerj-08-9757-s001.xls]

## Sheet: Sheet1
ID	sex	age	BMI	SBP	DBP	Education	Physicalactivity	Smoking	historyofhypertension	HDL	LDL	ApoA1	RbaPWV	LbaPWV	pwv	function
P144010212	1	76	17.97	160.00	94	0	1	0	1	1.92	1.75	1.57	2995	3059	3027	1
P142260055	2	65	23.12	158.00	86	0	3	1	1	1.89	3.26	1.68	2455	2778	2616.5	1
P141100046	1	83	27.95	166.00	102		3	1	1	0.98	4.27	1.2	2703	2470	2586.5	1
P142240008	1	80	19.66	162.00	88				0	1.82	3.3	1.5	2658	2463	2560.5	1
P145040110	2	66	25.67	214.00	92	0	3	1	1	1.72	4.77	1.77	2538	2545	2541.5	1
P144100089	1	68	17.55	130.00	76	0	1	3	0	2.25	0.81	1.95	2531	2545	2538	1
P144140007	2	75	29.99	196.00	84		3		0	2.07	2.66	2.08	2384	2482	2433	1
P144220053	2	74	23.6	182.00	72	0	3	1	0	1.62	2.92	1.52	2429	2429	2429	1
P145210012	2	63	25.08	160.00	90		3	1	0	2.06	2.02	1.76	2355	2458	2406.5	1
P142250016	2	69	24.46	156.00	78	0	3	3	0	1.12	2.91	1.42	2376	2436	2406	1
P145070030	1	58	28.64	146.00	94	0	3	0	0	1.91	2.7	1.68	2390	2418	2404	1
P142240032	2	72	26.93	166.00	80	0	3	1	0	1.66	4.91	2	2276	2507	2391.5	1
P144260010	2	68	20.52	168.00	90		3	1	0	2.58	3.3	2.09	2310	2471	2390.5	1
P142190213	2	65	23.84	146.00	80	0	3	1	0	1.76	4.39	1.78	2356	2386	2371	1
P143180127	2	61	28.86	164.00	94	0	3	1	1	1.15	2.87	1.27	2436	2279	2357.5	1
P143030136	2	62	27.57	154.00	86	0	2		1	1.64	3.75	1.83	2689	2020	2354.5	1
P143030044	2	70	26.18	170.00	104	0	3		0	2.81	2.97	2.64	2246	2450	2348	1
P143250060	1	67	24.7	152.00	88	0	3	1	0	1.5	1.45	1.47	2368	2315	2341.5	1
P146070081	2	74	17.81	156.00	88	0	3	1	1	1.93	2.65	1.51	2275	2381	2328	1
P143030018	2	71	26.39	194.00	96		3	1	1	1.41	2.13	1.37	2290	2344	2317	1
P143110036	1	62	24.39	160.00	104	0	3	1	1	1.13	2.6	1.22	2164	2446	2305	1
P142240128	1	78	23.66	176.00	90	0	3	1	1	1.5	3.18	1.43	2332	2272	2302	1
P146300210	1	57	25.89	168.00	106	2	2	0	1	1.33	3.18	1.49	2192	2409	2300.5	1
P144160054	2	73	25.43	160.00	88	0	3	1	0	1.52	2.79	1.71	2209	2326	2267.5	1
P144260047	2	82	27.47	146.00	68	0	2	1	0	1.8	3.67	1.92	2207	2281	2244	1
P143310022	2	63	23.11	162.00	94	0	3	1	0	2.84	3.49	2.27	2241	2245	2243	1
P144020152	2	66	28.67	116.00	72	0			0	1.59	4.11	1.6	2207	2267	2237	1
P142190091	1	60	29.67	158.00	94	0	3	1	0	1.26	4.35	1.32	2198	2274	2236	1
P144280050	1	58	23.39	190.00	110	0	2	3	1	1.46	3.69	1.42	2236	2231	2233.5	1
P143140014	1	61	27.82	138.00	102	0		0	0	1.38	3.19	1.47	2203	2247	2225	1
P146210043	2	78	23.95	156.00	84	0	3	1	0	1.27	3.16	1.31	2170	2278	2224	1
P141180090	2	72	25.1	138.00	64	0	3	1	0	1.7		1.3	1910	2533	2221.5	1
P145290054	2	60	24.54	164.00	94				0	1.66	2.68	1.59	2169	2264	2216.5	1
P144090063	1	49	24.93	156.00	106	0	3	1	0	1.12	3.54	1.1	2279	2146	2212.5	1
P144230033	1	62	28.62	162.00	104	0	3	3	1	1.5	3.37	1.5	2232	2180	2206	1
P145240103	1	61	29.58	184.00	90				0	1.64	2.35	1.66	2134	2274	2204	1
P144010341	2	72	27.35	138.00	74	0	3	1	0	1	2.27	1.27	2171	2224	2197.5	1
P144160067	1	69	21.05	154.00	98	0		3	0	1.39	2.17	1.4	2229	2147	2188	1
P143210023	1	67	28.74	156.00	106	1	3	2	0	1.53	3.4	1.58	2212	2139	2175.5	1
P144230002	1	64	22.08	136.00	84	0	3	1	0	1.81	3.08	1.5	2161	2179	2170	1
P143270046	2	60	28.46	164.00	84	0	3	1	1	1.37	4.76	1.38	2179	2151	2165	1
P143140039	2	67	28.64	158.00	88	0	3	1	1	1.74	4.43	1.58	2179	2124	2151.5	1
P143100128	1	58	22.41	144.00	84	0	2	3	0	2.28	2.63	2.05	2133	2167	2150	1
P143240097	2	74	25.79	138.00	74	0	3	1	0	1.65	2.37	1.53	2153	2146	2149.5	1
P141080056	1	59	23.12	138.00	84	0	3	3	0	1.96	2.32	1.87	2156	2137	2146.5	1
P142150027	1	51	22.49	142.00	90	0	1	3	0	3.28	2.18	2.57	2158	2132	2145	1
P142180003	1	59	22.1	140.00	88	0	2	0	1	1.66	3.46	1.6	2285	1986	2135.5	1
P143180014	1	64	22.46	128.00	86	0	1	2	0	2.09	3.31	1.85	2056	2214	2135	1
P145070044	1	48	27.24	158.00	112	0	3	1	0	1.13	1.86	1.29	2139	2097	2118	1
P143240038	2	61	23.72	130.00	80	0	3	1	0	1.34	3.12	1.39	2057	2176	2116.5	1
P143110080	1	63	24.32	156.00	110		1	3	1	1.67	4	1.56	2070	2156	2113	1
P143070098	1	61	23.04	180.00	110	0	3	3	1	1.39	2.85	1.33	1971	2243	2107	1
P145260058	2	63	27.37	128.00	76	0	3	1	1	1.27	1.82	1.43	2081	2116	2098.5	1
P144160363	1	55	24.79	120.00	84				0	1.04	4.26	1.14	2134	2062	2098	1
P142170059	2	51	20.88	130.00	84	0	3		0	1.77	1.55	1.51	2101	2086	2093.5	1
P145150045	2	79	23.67	164.00	72	0	3	1	1	1.72	4.53	1.48	2060	2102	2081	1
P141070009	1	76	24.08	138.00	68	0	2	1	1	1.35	1.45	1.68	2030	2119	2074.5	1
P143030049	1	71	25.73	138.00	86	0	3	3	0	1.49	3.69	1.41	2098	2051	2074.5	1
P141200033	1	48	22.42	156.00	112	0		1	1	2.08	3.37	1.6	2047	2101	2074	1
P144110046	1	63	21.59	134.00	86		1		1	1.81	4.43	1.49	2071	2058	2064.5	1
P145240007	2	76	27.24	164.00	80		3	1	1	1.26	2.19	1.33	2008	2119	2063.5	1
P145220004	1	55	29.02	160.00	102	0	3	1	0	1.11	2.18	1.44	1969	2158	2063.5	1
P142120034	1	50	33.2	130.00	104	0	3	1	0	1.21	4.35	1.33	1988	2134	2061	1
P142250015	2	66	25	162.00	82		3	1	0	1.75	2.99	1.95	2015	2094	2054.5	1
P143170078	1	55	25.56	132.00	82	0	3	3	0	1.04	2.36	1.08	2063	2043	2053	1
P144110020	1	74	25	136.00	98				0	1.95	2.11	1.6	2054	2051	2052.5	1
P143220064	2	64	23.5	120.00	76	0	3	1	0	1.27	2.31	1.28	1903	2195	2049	1
P145200047	2	64	23.94	178.00	74	0		1	0	2.1	3.2	2.12	2001	2096	2048.5	1
P144010340	1	78	25.89	166.00	90	2	3	0	1	1.33	2.37	1.57	2085	2009	2047	1
P144260013	1	72	21.26	184.00	86	0	3	1	1	1.43	2.35	1.34	2035	2057	2046	1
P142240119	2	60	24.14	164.00	90			1	0	1.75	3.4	1.6	1963	2123	2043	1
P144210032	2	63	23.87	138.00	74	0	2	1	0	1.57	2.14	1.58	2013	2038	2025.5	1
P145070015	1	73	18.91	144.00	88	0	3	0	0	1.79	4.29	1.69	2034	2011	2022.5	1
P141270040	1	69	23.21	118.00	88	1	3	0	1	1.44	4.06	1.2	2032	2009	2020.5	1
P146160104	2	60	20.78	144.00	84				0	1.61	2.81	1.75	2015	2022	2018.5	1
P143140053	2	71	23.04	164.00	52		3	2	1	1.34	3.32	1.36	1965	2064	2014.5	1
P144210098	1	49	25.73	136.00	88	0			0	1.49	3.19	1.71	2021	2007	2014	1
P144170050	1	60	31.59	178.00	102	0	3	1	1	1.69	3.89	1.69	1908	2110	2009	1
P141020050	2	62	25.05	160.00	84	0	3	1	0	1.5	4.14	1.7	1981	2033	2007	1
P143150084	2	63	26.57	164.00	88	0	1	1	1	2.1	4.36	1.89	2024	1989	2006.5	1
P142180074	1	71	24.68	144.00	90		3	1	0	1.81	4.06	2.21	1961	2049	2005	1
P143270078	2	60	22.22	144.00	88				1	1.61	3.39	1.41	1987	2021	2004	1
P141080004	1	60	27.1	152.00	100	0	1	1	0	1.06	2.39	1.22	1978	2019	1998.5	1
P144230036	1	61	23.01	152.00	92	1	3	3	0	1.63	1.54	1.49	2035	1954	1994.5	1
P146200028	2	65	32.12	128.00	78	0	3	1	0	2.13	2.64	1.89	1927	2060	1993.5	1
P144100020	1	49	21.82	132.00	106	0	2	2	0	2.25	2.41	2.48	2035	1949	1992	1
P146130075	1	69	26.83	138.00	82	0	3	3	0	1.29	3.29	1.15	1911	2057	1984	1
P143070009	2	58	27.8	132.00	78	0	3	1	1	1.46	3.08	1.37	1921	2039	1980	1
P141250032	1	60	23.7	156.00	100	0	3	3	0	2.23	2.94	1.7	1922	2036	1979	1
P143140283	2	61	25.33	116.00	60	0	3	1	0	1.74	2.72	1.59	2028	1922	1975	1
P144280029	1	51	24.2	136.00	94		2	3	1	1.89	3.71	1.54	1953	1986	1969.5	1
P142210088	2	51	25.11	154.00	92	0	3	1	0	1.59	3.52	1.61	2028	1909	1968.5	1
P142100050	2	49	26.18	160.00	100	0	3	1	0	1.21	3.27	1.33	1976	1961	1968.5	1
P143240051	1	62	23.91	174.00	108	1	3	0	0	2.24	1.86	2.06	1909	2023	1966	1
P144290064	1	55	21.16	122.00	74	0	3	3	0	1.82	3.28	1.79	1837	2088	1962.5	1
P143100124	1	64	23.76	146.00	92	0	3	1	1	1.16	3.1	1.25	1937	1988	1962.5	1
P145050001	2	78	24.45	152.00	78	0	3	1	1	2.08	2.81	1.61	1905	2005	1955	1
P143170053	1	75	21.86	142.00	60	1	3		0	1.91	3.28	1.56	1901	1997	1949	1
P146260013	1	51	24.17	128.00	90	1	3	1	0	1.27	4.23	1.28	1825	2066	1945.5	1
P146060058	1	56	28.68	140.00	78				0	1.98	2.93	1.75	1927	1958	1942.5	1
P141140050	2	80	27.84	154.00	76	0	3	1	1	1.41	4.29	1.46	1889	1986	1937.5	1
P144280039	1	68	32.89	146.00	78	0	3	1	0	1.63	2.95	1.48	1980	1891	1935.5	1
P145120043	1	49	22.77	152.00	104	0	3	1	1	1.37	5	1.26	1919	1947	1933	1
P142130013	1	64	23.48	120.00	66	0	2	1	0	1.13	2.07	1.27	1902	1963	1932.5	1
P143170028	1	58	22.06	146.00	102	0	3	1	1	1.03	2.5	1	1953	1907	1930	1
P143030142	1	62	21.38	138.00	86	0			0	1.45	2.55	1.58	1921	1936	1928.5	1
P144120026	1	52	25.96	136.00	76			3	0	1.19	2.89	1.3	1902	1952	1927	1
P146300003	1	73	19.76	154.00	94	0	3	1	0	1.55	2.66	1.41	1898	1953	1925.5	1
P142150032	1	74	23.63	162.00	98		2	1	0	1.69	3.46	1.75	1841	2009	1925	1
P145040108	2	76	21.69	158.00	94		3	1	0	2	3.63	1.9	1883	1965	1924	1
P142110013	1	68	24.13	184.00	90	0	2	3	0	1.12	2.71	1.31	1927	1920	1923.5	1
P146200021	1	62	27.52	146.00	88	0	3	0	0	1.82	3.22	1.73	1792	2054	1923	1
P145200025	2	78	27.67	124.00	80		3	1	1	1.41	3.11	1.33	1938	1908	1923	1
P145040051	2	58	22.72	156.00	96	0	3	1	0	1.55	5.03	1.45	1855	1985	1920	1
P146160077	1	43	30.71	134.00	96				0	1.33	3.04	1.36	1720	2114	1917	1
P144280036	1	74	24.73	136.00	68	0	3	1	0	1.75	3.69	1.67	2005	1829	1917	1
P143190388	1	44	26.82	146.00	94	1	2	1	0	2	1.34	2.34	1965	1866	1915.5	1
P143220035	2	49	27.07	142.00	84	0			0	1.64	4.92	1.56	1919	1909	1914	1
P146030064	2	52	23.11	144.00	92	0	3	1	1	1.44	2.62	1.55	1926	1902	1914	1
P143190029	2	63	26.94	132.00	70	0	3	1	1	1.2	3.41	1.32	1904	1914	1909	1
P142170049	1	57	34.32	154.00	100	0	1	3	1	1.57	5.18	1.53	1894	1917	1905.5	1
P144250027	1	55	25.45	136.00	88	0	3	1	0	1.7	5	1.8	1896	1913	1904.5	1
P144240071	1	51	23.9	140.00	84	0	3	1	1	0.81	2.63	1.09	1883	1924	1903.5	1
P144080094	2	51	32.47	162.00	88	0	3	1	0	1.27	2.49	1.56	1839	1964	1901.5	1
P145210007	1	65	25.76	156.00	88		3	3	1	0.97	2.87	1.03	1942	1855	1898.5	1
P146090582	2	55	24.27	142.00	94	0	1		0	0.83	0.85	1.25	1909	1885	1897	1
P144150035	1	71	24.8	152.00	88	1	3	1	0	1.54	2.7	1.6	1881	1908	1894.5	1
P141250041	1	80	25.85	150.00	72	0	3	1	0	1.14	2.24	1.17	1849	1935	1892	1
P143190342	2	57	24.24	164.00	102	0	3	1	0	1.82	2.46	1.71	1925	1858	1891.5	1
P142210068	1	64	20.36	142.00	90	0	3	1	1	2.04	1.91	1.95	1901	1880	1890.5	1
P143280318	2	42	20.75	132.00	84		2	1	0	2.02	3.12	1.7	1909	1867	1888	1
P143120198	1	63	22.5	156.00	76	0	3	3	1	1.99	2.59	1.84	1895	1879	1887	1
P144150126	2	59	17.36	142.00	80		2	1	1	2.17	1.72	2.02	1750	2016	1883	1
P142080033	1	56	27.85	144.00	96	0		3	0	1.28	3.46	1.2	1882	1881	1881.5	1
P143250004	2	58	28.31	120.00	70	0			1	1.54	3.15	1.49	1848	1906	1877	1
P143130426	2	61	25.04	126.00	76	0	3	1	1	1.39	1.9	1.45	1845	1904	1874.5	1
P143270035	1	58	22.93	148.00	90	0	3	1	0	1.43	2.66	1.46	1863	1885	1874	1
P142240017	1	58	23.7	136.00	98	0	3	3	1	1.79	2.39	1.9	1858	1886	1872	1
P143260029	2	60	21.5			0	3	1	0	2.24	6.3	1.89	1876	1867	1871.5	1
P142110017	2	49	24.49	164.00	102	0		1	1	1.36	1.48	1.35	1927	1814	1870.5	1
P141090015	1	65	25.94	158.00	106	0			1	1.61	3.2	1.55	1869	1871	1870	1
P143220004	2	73	28.11	144.00	78		3		1	1.42	2.3	1.56	1802	1937	1869.5	1
P143140282	1	67	23.05	108.00	72		3	1	0	1.33	1.72	1.33	1872	1858	1865	1
P146060096	2	64	20.6	140.00	72	0	3	1	0	1.77	4.82	1.61	1819	1908	1863.5	1
P145170019	2	58	22.69	124.00	72	0	3	1	0	1.34	2.57	1.56	1878	1838	1858	1
P144250022	1	60	25.02	160.00	96	0	2	0	0	1.7	4.08	1.76	1840	1873	1856.5	1
P144300042	1	43	27.82	144.00	96	1	3	0	0	1.5	3.72	1.51	1892	1818	1855	1
P144180120	2	58	23.65	136.00	88	0			0	1.75	2.8	1.73	1888	1821	1854.5	1
P146160123	1	53	19.78	140.00	80	0	3	1	1	1.78	3.03	1.69	1835	1871	1853	1
P146050044	1	64		144.00	72		3	1	0	2.17	2.88	2.04	1841	1864	1852.5	1
P144170022	2	49	22.25	146.00	90	0	3	1	1	2.21	3.12	1.81	1916	1779	1847.5	1
P142120045	2	61	24.91	156.00	70	0	2	1	1	1.86	4.46	1.84	1845	1850	1847.5	1
P146160105	2	73	30.52	146.00	76	0	3	1	0	1.87	2.34	1.74	1816	1877	1846.5	1
P144150127	1	60	25.63	156.00	96	1	3	3	1	1.35	3.74	1.23	1846	1847	1846.5	1
P146250045	2	51	23.31	150.00	84		3	1	1	2.16	2.96	1.88	1872	1820	1846	1
P143310042	1	56	28.44	140.00	96	0	3	0	0	1.3	2.69	1.26	1906	1785	1845.5	1
P143040035	1	64	23.24	154.00	94		3	3	0	1.66	2.7	1.6	1822	1858	1840	1
P145080032	1	67	23.05	118.00	76	0	2	3	0	1.88	2.33	1.7	1797	1882	1839.5	1
P144040009	1	66	23.18	154.00	96	0	1	1	1	1.02	2.8	1.16	1839	1839	1839	1
P146180023	1	49	25.17	162.00	114	1	3	3	0	1.86	2.32	1.85	1820	1857	1838.5	1
P142240005	1	70	30.39	148.00	78		1	3	0	1.09	3.37	1.24	1785	1891	1838	1
P144140064	2	54	25.56	156.00	98	0	3	1	0	1.58	4.88	1.64	1847	1829	1838	1
P144160060	1	77	25.68	122.00	78	0	3	1	0	1.05	3.05	1.06	2072	1594	1833	1
P143040015	1	61	20.52	160.00	106		3	1	0	1.39	3.83	1.33	1791	1874	1832.5	1
P142130029	1	46	26.59	138.00	98	0	3		1	1.06	2.98	1.32	1833	1829	1831	1
P142240111	1	62	26.26	138.00	80	0	3	1	0	1.31	2.16	1.47	1881	1773	1827	1
P143100114	1	60	27.66	144.00	82	0	3	1	1	1.38	2.89	1.35	1855	1797	1826	1
P145150053	2	64	26.62	140.00	74				0	1.24	3.31	1.22	1703	1948	1825.5	1
P143110055	1	47	24.75	132.00	94	1	3	1	1	1.09	3.79	1.22	1816	1834	1825	1
P144290046	1	57	25.96	118.00	64	0			0	1.13	4.4	1.29	1817	1828	1822.5	1
P143180095	1	56	26.1	124.00	74	0	3	3	0	1.1	3.29	1.36	1875	1769	1822	1
P145100017	2	72	24.61	168.00	82				0	1.88	3.31	1.82	1788	1855	1821.5	1
P143260110	2	56	24.93	150.00	76	0	3		0	1.43	2.9	1.56	1779	1861	1820	1
P142270061	2	48	24.71	158.00	98	0	3	1	0	1.35	2.76	1.5	1857	1778	1817.5	1
P143310015	1	58	29.13	130.00	80	0	3	1	0	1.4	2.48	1.31	1859	1770	1814.5	1
P145200060	1	62	25.3	140.00	86	0	3	1	0	1.26	3.63	1.27	1801	1825	1813	1
P145240011	2	68	20.76	142.00	80				0	1.7	4.14	1.64	1792	1833	1812.5	1
P143080009	1	62	22.37	138.00	88		3	1	1	1.53	2.31	1.19	1812	1812	1812	1
P143200062	2	76	29.64	130.00	66				0	1.95	3.28	1.68	1792	1832	1812	1
P143260023	1	62	26.38	140.00	94				0	1.39	2.02	1.38	1742	1881	1811.5	1
P144090215	2	71	19.03	144.00	80	0	3	1	1	2.68	2.91	2.39	1762	1861	1811.5	1
P141130007	1	62	20.81	138.00	78	0	2	3	0	1.54	2.82	1.78	1705	1914	1809.5	1
P143080036	1	51	27.74	152.00	88		3	1	0	1.43	3.53	1.57	1843	1774	1808.5	1
P146120048	1	47	25.79	134.00	100	0	3	3	1	1.26	3.36	1.27	1778	1835	1806.5	1
P145160020	2	65	29.26	138.00	80	0	3	1	0	1.47	3.06	1.42	1797	1813	1805	1
P144010041	1	47	20.73	144.00	88	0	2	3	0	1.3	3.12	1.32	1841	1766	1803.5	1
P141130008	2	52	19.61	118.00	82	0	3	1	0	1.33	2.13	1.12	1752	1853	1802.5	1
P144110093	2	57	25.31	126.00	82	0		1	0	1.88	3.77	1.7	1789	1815	1802	1
P144020092	1	47	24.1	138.00	82	0	3	3	0	1.67	3.78	1.56	1879	1724	1801.5	1
P143110052	1	38	24.63	178.00	116		3	3	0	2.05	3.63	1.77	1798	1805	1801.5	1
P143170076	2	50	22.19	140.00	108	0	3	3	1	2.47	3.16	2.16	1797	1804	1800.5	1
P146160244	1	52	24.77	144.00	94	0	3	1	0	1.76	3.84	1.5	1762	1834	1798	1
P145140062	1	47	25.9	148.00	102	0	3	1	0	1.66	3.3	1.5	1752	1842	1797	1
P142260039	1	66	25.17	132.00	94	0	1	3	1	1.27	3.48	1.31	1801	1790	1795.5	1
P145260052	1	62	27.4	128.00	84	0		1	0	1.26	2.45	1.31	1778	1811	1794.5	1
P145090073	1	63	26.86	134.00	82	0	3	1	1	1.63	3.07	1.48	1797	1791	1794	1
P142250001	2	63	24.34	144.00	94	0	3	1	0	0.89	3.32	0.85	1803	1785	1794	1
P142150030	1	57	23.36	138.00	82	0	3	3	1	1.32	3.51	1.32	1797	1791	1794	1
P144150109	1	54	27.85	140.00	90	0	3	1	1	1.44	2.88	1.35	1684	1903	1793.5	1
P143270013	1	50	25.28	154.00	90	0	3	0	1	1.4	4.32	1.32	1793	1793	1793	1
P141200006	2	66	20.14	156.00	100	0	3	1	1	2.55	3.19	1.95	1858	1722	1790	1
P145190045	2	65	19.92	124.00	80	0	3	1	0	1.93	3.64	1.73	1771	1808	1789.5	1
P144020068	2	51	22.61	160.00	84	0	3	1	0	2.51	2.61	2.12	1848	1731	1789.5	1
P144110011	2	65	27.12	158.00	88	0	3	1	0	1.62	3.3	1.48	1834	1745	1789.5	1
P143170048	2	59	21.92	136.00	82	0	3	1	0	2.19	2.71	1.79	1741	1837	1789	1
P142180011	1	51	27.25	164.00	98	0	1	3	1	1.64	4.58	1.71	1780	1795	1787.5	1
P143260062	1	40	23.19	132.00	88	0	3	0	0	1.14	3.28	1.23	1812	1761	1786.5	1
P141020045	1	66	23.57	130.00	88	0	3	1	0	2.45	3.49	2.52	1731	1842	1786.5	1
P145100067	1	45	27.2	150.00	102	0			1	1.38	2.64	1.44	1886	1681	1783.5	1
P143100107	1	33	28.02	164.00	112	0	3	1	0	1.43	7.21	1.26	1796	1769	1782.5	1
P142190187	2	54	29.92	130.00	86	0	3	1	0	1.52	2.42	1.72	1743	1817	1780	1
P144020156	1	44	26.09	154.00	90	0	2	1	0	1.2	3.3	1.27	1840	1717	1778.5	1
P146260042	1	48	25.62	108.00	88		3	1	1	1.9	3.3	1.64	1675	1879	1777	1
P144080121	1	41	28.42	128.00	90	0	3	0	0	1.72	3.59	1.71	1784	1767	1775.5	1
P146090055	1	61	19.85	118.00	88	0	3	3	0	1.39	2.16	1.27	1823	1728	1775.5	1
P144230061	1	54	22.54	128.00	86	1	3	2	0	2.43	2.83	1.98	1742	1804	1773	1
P143170104	2	59	26.02	122.00	62	0	3	1	0	1.79	4.7	1.66	1765	1781	1773	1
P144020001	2	64	16.88	134.00	74	0			1	1.44	3.74	1.3	1759	1787	1773	1
P144280046	2	61	20.63	152.00	74	0	2		0	0.94	1.61	1.3	1758	1785	1771.5	1
P146090072	1	52	30.66	172.00	108				0	1.49	1.48	1.46	1792	1747	1769.5	1
P146090091	2	55	26.46	138.00	82	0	3	1	0	1.27	2.92	1.25	1753	1785	1769	1
P142260044	1	67	31.86	138.00	84		1	3	0	1.14	2.53	1.24	1857	1680	1768.5	1
P143070049	1	43	28.5	146.00	104			1	1	0.76	2.56	0.91	1730	1807	1768.5	1
P144020038	1	50	32.37	126.00	84	0			0	1.38	2.91	1.47	1775	1759	1767	1
P143210051	2	56	23.95	148.00	80	0	3	1	0	1.67	2.59	1.5	1811	1722	1766.5	1
P143270081	1	63	21.48	124.00	64	1	3	1	0	1.46	3.6	1.35	1771	1760	1765.5	1
P146030137	1	52	23.64	160.00	114	0	3	3	0	1.45	4.65	1.41	1790	1728	1759	1
P142180071	1	53	27.79	142.00	86	0			0	1.35	3.78	1.51	1738	1774	1756	1
P145300055	2	62	24.43	136.00	83	0	3	1	1	1.54	2.88	1.83	1773	1731	1752	1
P146200079	2	56	27.11	130.00	70	0	3	1	1	1.02	2.9	1.05	1707	1797	1752	1
P146030013	2	71	25.49	140.00	78	0	3	1	0	1.7	2.63	1.62	1743	1758	1750.5	1
P145220068	1	52	23.06	152.00	96	0	2	3	0	1.65	3.15	1.63	1778	1718	1748	1
P146240082	1	45	20.78	126.00	92	0	3	2	0	1.51	3.38	1.56	1853	1643	1748	1
P146130098	1	66	23.53	124.00	62	0	3	1	1	2.04	4.67	1.89	1733	1762	1747.5	1
P143210195	1	75	20.66	144.00	88			1	1	2.48	2.31	1.96	1790	1705	1747.5	1
P143280090	1	49	26.05	158.00	108	1	2	1	0	1.76	3.21	1.65	1814	1681	1747.5	1
P143130094	2	50	28.96	138.00	86	0	3	1	0	1.08	2.22	1.3	1738	1754	1746	1
P143260060	1	58	22.11	140.00	100	0	3	1	1	1.6	3.15	1.48	1777	1712	1744.5	1
P143250014	2	68	24.8	128.00	74	0	1		1	1.77	3.35	1.57	1788	1700	1744	1
P146090033	1	45	35.08	154.00	104				0	1.5	1.29	1.51	1749	1733	1741	1
P143170055	1	52	27.92	132.00	94	0		1	0	1.34	4.11	1.31	1739	1739	1739	1
P143030094	2	71	22.16	96.00	64	0	3	3	0	1.64	3.75	1.63	1670	1805	1737.5	1
P144080050	2	52	24.43	122.00	78	0	3	1	1	2.29	2.6	1.84	1707	1761	1734	1
P144090016	1	53	18.86	120.00	82	0	3	1	0	1.91	2.69	1.57	1755	1709	1732	1
P145160017	1	41	26.61	152.00	100	0	3	2	1	1.21	2.11	1.78	1721	1743	1732	1
P142170089	2	62	20.71	118.00	76	0	3	1	0	1.53	1.98	1.37	1731	1732	1731.5	1
P144120044	1	58	25.71	142.00	92	0	3	0	1	1.37	3.41	1.32	1760	1702	1731	1
P144020060	1	50	24.62	146.00	102		3	1	1	1.37	3.5	1.53	1710	1751	1730.5	1
P146170064	1	40	24.91	124.00	86	1	3	2	0	1.8	2.78	1.65	1703	1758	1730.5	1
P144230125	2	73	28.04	164.00	82	0	3	1	1	2.91	3.23	2.53	1750	1710	1730	1
P145280095	1	47	22.83	128.00	88	0	3	2	0	1.46	2.24	1.61	1765	1694	1729.5	1
P141150047	1	64	19.14	124.00	68	2	1	3	1	2.26	3.51	2.1	1711	1745	1728	1
P143080045	1	52	28.38	130.00	90	0	3	1	0	1.31	2.57	1.47	1768	1685	1726.5	1
P145060031	2	73	24.49	148.00	78	0	2	0	1	1.42	3.3	1.33	1719	1734	1726.5	1
P143140354	2	61	24.89	168.00	84	0	3	1	0	1.38	3.7	1.49	1748	1705	1726.5	1
P143010077	2	57	30.49	134.00	86	0	3	1	0	1.46	3.15	1.46	1681	1770	1725.5	1
P145240056	1	68	26.82	158.00	70	0		1	1	1.48	3.94	1.48	1670	1781	1725.5	1
P141160027	2	41	30.22	152.00	90	0	2	1	0	1.16	2.79	1.19	1772	1677	1724.5	1
P143260100	1	43	28.85	126.00	86	1	3	2	1	1.3	3.38	1.43	1754	1694	1724	1
P143110026	1	52	26.39	168.00	104	0	3	1	1	1.24	3.62	1.31	1772	1672	1722	1
P143220029	1	60	33.29	152.00	94	0	1	2	0	1.85	2.76	1.65	1742	1701	1721.5	1
P143180036	2	71	26.43	154.00	68				0	1.8	2.48	1.6	1702	1734	1718	1
P145050010	1	51	27.61	128.00	88		3	1	0	1.41	3.19	1.3	1621	1815	1718	1
P141100005	2	50	21.3	156.00	100	0	3	1	0	1.64	2.04	1.75	1730	1704	1717	1
P144010037	1	39	26.1	146.00	98	0	2	2	1	1.64	1.66	1.59	1719	1715	1717	1
P143200009	1	51	28.5	164.00	106	0	3	1	0	1.16	1.99	1.32	1756	1676	1716	1
P146030271	2	74	24.64	142.00	72				0	1.35	2.31	1.34	1691	1738	1714.5	1
P143140005	2	62	26.01	152.00	102	0	3	1	0	1.52	3.17	1.49	1722	1701	1711.5	1
P142280001	1	59	27.85	178.00	104	0	3	1	0	1.41	2.91	1.39	1756	1666	1711	1
P141220004	2	64	23.19	130.00	86	0	3	1	1	1.43	3	1.33	1681	1737	1709	1
P143270008	2	60	20.31	138.00	70	0	3	1	0	1.62	3.07	1.44	1717	1701	1709	1
P143290008	1	56	25.31	120.00	76	1	3	1	1	1.65	2.78	1.59	1711	1706	1708.5	1
P142110009	2	56	29.71	144.00	92	0	3	1	1	1.53	2.22	1.48	1789	1628	1708.5	1
P143130028	1	51	26.64	140.00	94	0	3	3	0	2.21	2.67	2	1706	1711	1708.5	1
P143040062	2	57	26.78	132.00	84		3	1	0	1.75	2.65	1.77	1729	1687	1708	1
P145170008	1	51	30.47	142.00	102	0	3	2	1	2.31	4.13	2.44	1692	1723	1707.5	1
P142270073	1	44	23.33	156.00	114		1		1	1.72	3.19	1.63	1665	1750	1707.5	1
P145280087	2	62	24.84	146.00	80	0	1		0	1.68	2.52	1.75	1756	1651	1703.5	1
P144260045	2	40	30.11	144.00	108	2	3	1	0	1.83	3.75	1.63	1682	1719	1700.5	1
P146030002	2	66	26.38	128.00	60	0	3	1	0	1.59	3.51	1.72	1752	1649	1700.5	1
P146250051	1	54	25.11	140.00	90	0	3	3	0	1.02	0.38	1.6	1636	1764	1700	1
P141280046	2	41	28.24	132.00	92	0	2	1	1	1.17	2.68	1.2	1773	1625	1699	1
P143210036	2	51	27.35	148.00	80	0	3	1	0	1.96	3.27	1.55	1694	1703	1698.5	1
P142240051	1	43	27.85	134.00	92	0	3		0	1.32	3.5	1.34	1673	1722	1697.5	1
P143140080	1	56	28.21	138.00	94	1	3	3	1	1.05	3.13	1.2	1722	1672	1697	1
P146230092	1	42	26.45	124.00	80	0	1	3	0	1.28	3.16	1.37	1712	1679	1695.5	1
P142250006	2	63	23.25	124.00	70	0	3	1	0	1.42	4	1.54	1685	1706	1695.5	1
P145190136	2	53	27.2	116.00	76	0	3	1	0	1.5	2.43	1.6	1728	1661	1694.5	1
P146140019	2	76	31.08	144.00	78	1	3	1	1	1.22	2.23	1.35	1705	1682	1693.5	1
P145090075	2	65	26.67	140.00	68	0	3	1	0	1.2	2.09	1.25	1708	1676	1692	1
P145090043	1	38	31.92	142.00	84	2	3	1	0	1.25	3.03	1.27	1723	1659	1691	1
P146190045	1	76	16.19	112.00	64				0	2.09	3.17	1.68	1687	1693	1690	1
P143180092	2	57	29.66	142.00	60	0	3		0	1.26	3.06	1.33	1699	1680	1689.5	1
P143110324	2	57	21.58	150.00	82	0	3	1	0	2.64	3.75	2.21	1701	1672	1686.5	1
P145290094	2	48	27.17	122.00	68	0	1	1	0	1.75	4.07	1.74	1603	1767	1685	1
P144250024	1	41	26.75	152.00	98	0	2	2	0	1.68	2.19	1.79	1731	1638	1684.5	1
P141020018	2	58	21.62	126.00	76	0	3	1	1	1.8	3.32	1.98	1711	1657	1684	1
P146030018	1	58	28.25	136.00	90		3	3	1	1.54	3.7	1.38	1681	1685	1683	1
P145140028	1	44	30.15	134.00	94	0	2	1	0	1.17	3.56	1.17	1703	1660	1681.5	1
P145130010	1	50	25.8	118.00	78	0	3	1	0	1.33	2.29	1.3	1641	1721	1681	1
P142200040	2	47	23.22	174.00	106		3	3	0	1.05	3.81	1.38	1638	1724	1681	1
P141090021	1	61	24.83	124.00	74	0	2	3	0	1.93	4.14	1.84	1671	1690	1680.5	1
P144020035	2	41	29.66	162.00	110	0	2	1	0	1.78	4.57	1.75	1680	1680	1680	1
P141030049	1	61	23.69	128.00	76	0	3	0	0	1.13	3.39	1.39	1730	1626	1678	1
P143030145	2	52	22.62	152.00	100		3	1	0	1.34	3.76	1.39	1713	1643	1678	1
P142250009	1	51	30	154.00	100	0	3	1	1	1.44	1.73	1.45	1632	1723	1677.5	1
P144090222	1	67	21.31	128.00	88	0	3	3	0	1.89	3.66	1.8	1643	1708	1675.5	1
P144030092	2	47	24.08	148.00	96	0	3	1	1	2.01	3.27	1.78	1747	1604	1675.5	1
P143170013	2	54	24.69	130.00	82	0	3	1	0	1.58	2.64	1.49	1696	1652	1674	1
P145120007	1	63	26.61	156.00	92	0	3	0	1	1.54	2.72	1.43	1613	1734	1673.5	1
P145200014	1	51	27.58	140.00	102		1	1	1	1.45	3.39	1.27	1681	1665	1673	1
P143140294	1	61	27.29	134.00	74	0	3	1	0	1.3	2.68	1.28	1664	1682	1673	1
P144210046	1	51	30.4	156.00	102	1	3	2	1	1.29	3.41	1.35	1671	1673	1672	1
P146070023	2	65	26.51	130.00	80	0	3	1	0	1.57	2.09	1.44	1578	1761	1669.5	1
P143190131	2	54	26.49	120.00	70	0	3	1	0	2.1	4.11	1.75	1707	1630	1668.5	1
P146110040	2	44	25.25						0	1.86	4.09	1.73	1702	1633	1667.5	1
P146270029	1	49	29.61	150.00	110	0	3	1	0	2.18	2.82	2.05	1655	1679	1667	1
P144030132	2	64	27.43	136.00	76	0	3	1	0	1.66	3.34	1.58	1625	1709	1667	1
P142080051	1	45	29.24	126.00	84	0	2	1	1	1.17	2.42	1.26	1574	1756	1665	1
P145240030	2	51	28.89	138.00	72		3	1	0	1.75	2.41	1.69	1602	1727	1664.5	1
P145060103	1	56	21.85	128.00	78	0	2	3	0	1.62	3.52	1.68	1674	1654	1664	1
P144140077	1	38	25.88	136.00	100	1	3	1	0	1.08	2.19	1.27	1687	1640	1663.5	1
P146050106	2	66	21.65	146.00	72	0	3	1	0	1.59	3.8	1.63	1630	1696	1663	1
P142170018	1	57	27.21	138.00	80	0	3	3	0	1.16	3.5	1.26	1722	1604	1663	1
P142170011	1	40	27.35	150.00	102	0	3	1	1	1.25	3.53	1.2	1658	1666	1662	1
P142250037	1	51	30.48	152.00	90	0		3	1	1.5	4.49	1.66	1666	1657	1661.5	1
P143190102	2	60	29.65	122.00	74	0	3	1	0	1.4	3.57	1.65	1767	1556	1661.5	1
P141090014	1	62	28.24	136.00	96	0	3	3	0	1.48	3.15	1.6	1645	1675	1660	1
P146240072	2	51	22.73	136.00	84	0			1	1.81	3.58	1.74	1661	1659	1660	1
P142170090	1	50	27.74	120.00	74	0			0	1.41	3.05	1.53	1644	1673	1658.5	1
P145040143	1	57	31.06	154.00	92	0	2	3	0	1.42	3.08	1.5	1676	1641	1658.5	1
P143120194	2	62	27.68	136.00	76	0	3	1	1	1.57	3.45	1.53	1614	1702	1658	1
P142240021	1	63	28.16	134.00	84	0	1	1	0	1.51	4.52	1.44	1618	1695	1656.5	1
P145300029	2	44	25.64	158.00	98	1	2	1	0	1.54	2.17	1.45	1646	1666	1656	1
P146240029	2	44	20.46	132.00	72	0	3	1	0	1.57	3.09	1.3	1665	1646	1655.5	1
P143030137	1	65	24.43	168.00	94	0	2		1	1.09	2.05	1.08	1665	1643	1654	1
P144280087	1	44	27.27	132.00	94				0	2.34	3.16	2.14	1679	1629	1654	1
P146190069	2	46	24.33	108.00	70	0	2	1	0	1.86	4.14	1.75	1711	1594	1652.5	1
P146250282	2	56	29.82	124.00	74	0	3	1	1	1.55	4.2	1.54	1700	1602	1651	1
P144160369	2	47	23.57	134.00	80	0	3	2	0	1.84	3.32	1.47	1638	1662	1650	1
P142100040	1	39	21.93	156.00	114		3	3	0	3.3	1.94	3.21	1334	1965	1649.5	1
P146030032	1	47	30.32	148.00	102	0	2	1	1	1.19	3.2	1.35	1635	1664	1649.5	1
P142170013	1	49	24.68	130.00	86	0	3	1	0	1.44	2.22	1.38	1669	1628	1648.5	1
P142070028	1	71	27.36	132.00	84	0	3	3	0	1.35	1.85	1.67	1668	1628	1648	1
P142270068	1	59	27.9	130.00	88	0	1	0	0	1.5	3.52	1.6	1646	1643	1644.5	1
P143190078	2	59	21.08	128.00	80	0	3	1	0	1.63	2.75	1.53	1697	1590	1643.5	1
P142190209	2	47	24.46	130.00	64	0	3	1	0	1.83	3.4	1.84	1642	1643	1642.5	1
P142200064	1	32	25.37	116.00	62	0			0	1.52	4.05	1.79	1706	1572	1639	1
P146300225	1	42	24.62	126.00	106	1	3	1	0	1.37	2.5	1.4	1771	1503	1637	1
P143290003	2	54	24.49	116.00	68	0	3	1	1	1.66	1.91	1.89	1635	1639	1637	1
P143180040	2	50	24.09	152.00	104	0			1	1.31	3.9	1.2	1610	1664	1637	1
P146240002	1	55	24.23	178.00	72	0	3	0	0	1.71	2.31	1.49	1610	1663	1636.5	1
P145090012	1	51	30.91	144.00	96	0	3	1	0	1.23	2.92	1.28	1659	1613	1636	1
P144140060	1	62	23.38	118.00	74			3	0	1.5	2.85	1.49	1642	1629	1635.5	1
P145130049	1	51	22.72	116.00	78		3		0	1.4	3.53	1.34	1620	1650	1635	1
P142210036	1	59	28.43	152.00	90	0	1	3	0	1.13	4.1	1.26	1674	1595	1634.5	1
P142130003	1	51	23.69	140.00	94	0		3	0	1.37	4.5	1.34	1625	1644	1634.5	1
P144020147	1	56	29.58	166.00	110		3	1	0	1.35	2.75	1.42	1680	1588	1634	1
P144010057	1	39	18.14	132.00	86	0	1	3	0	2.3	1.62	1.97	1612	1653	1632.5	1
P144140045	2	62	25.51	120.00	68	0	3	1	0	1.8	3.82	1.7	1677	1587	1632	1
P144080046	1	47	24.16	118.00	76	0	3	1	0	1.48	4.32	1.39	1651	1609	1630	1
P142190037	2	79	20.08	122.00	62	0	3	1	0	1.47	3.02	1.45	1682	1572	1627	1
P145300065	1	38	26.03	118.00	82	1	1	1	0	1.5	3.61	1.42	1651	1602	1626.5	1
P144080025	2	46	25.54	142.00	94	0	3	1	1	1.45	2.81	1.46	1654	1599	1626.5	1
P145270082	2	60	25.36	118.00	78				0	1.75	2.61	1.66	1632	1617	1624.5	1
P145080030	2	64	25.48	132.00	74	0	3	1	0	1.93	4.23	1.75	1652	1594	1623	1
P142240130	2	58	25.58	172.00	92	0	3	1	1	1.92	2.61	1.76	1658	1588	1623	1
P146160094	1	35	26.98	132.00	92	1	3	3	0	1.44	2.98	1.54	1672	1573	1622.5	1
P143260006	2	63	23.82	144.00	82	0	3	1	0	1	1.27	1.6	1691	1554	1622.5	1
P145060024	1	75	26.91	130.00	64	0	3	0	0	0.89	2.16	1.09	1615	1628	1621.5	1
P141020051	1	71	22.52	104.00	68	0		3	0	2.43	2.74	2.6	1613	1629	1621	1
P144230003	2	53	28.28	118.00	70				0	1.55	3.25	1.41	1597	1645	1621	1
P141280020	1	56	20.63	146.00	76	0		3	0	1.37	1.13	1.32	1581	1661	1621	1
P143140051	1	29	35.91	136.00	86	0	3	2	0	1.43	3.79	1.43	1694	1546	1620	1
P142270045	1	52	28.74	142.00	96	0			0	1.03	2.2	1.36	1648	1591	1619.5	1
P142100052	1	41	27.61	150.00	110	0	3	1	0	1.98	3.24	1.76	1622	1616	1619	1
P142080043	1	56	22.04	120.00	80	0	3	1	0	1.61	3.07	1.59	1585	1653	1619	1
P146100810	1	51	28.9	156.00	100				0	1.34	3.27	1.31	1609	1628	1618.5	1
P143130098	1	46	25.6	152.00	104	1	3	2	1	1.21	2.4	1.36	1642	1592	1617	1
P143260112	1	59	26.52	148.00	98	0	3	0	1	1.96	2.64	1.73	1556	1677	1616.5	1
P145120112	1	39	33.81	136.00	96	2	3	2	1	1.34	2.55	1.46	1603	1629	1616	1
P144240068	1	44	28.71	146.00	100	0	3	3	0	1.15	2.64	1.21	1622	1607	1614.5	1
P145200012	1	47	23.51	124.00	84	0	3	3	0	1.02	3.9	1.26	1638	1587	1612.5	1
P146130071	1	51	29.67	130.00	88	0	3	1	0	1.39	3.75	1.31	1598	1626	1612	1
P143100121	2	56	27.43	142.00	76	0	3	1	0	1.39	2.96	1.52	1640	1583	1611.5	1
P142180024	2	49	26.92	132.00	76	0	2	1	0	1.11	3.11	1.35	1658	1563	1610.5	1
P141100021	1	54	26.77	148.00	102	0	3	3	1	1.67	2.76	1.87	1569	1652	1610.5	1
P145210118	2	54	24.17	146.00	96	0	3	1	1	1.74		1.53	1605	1613	1609	1
P146250078	2	60		126.00	66	0	1	1	0	1.53	3.41	1.43	1537	1678	1607.5	1
P145230075	2	50	20.78	112.00	70	0			0	2.93	4.82	2.08	1573	1641	1607	1
P144260009	2	68	26.27	142.00	70		3	1	1	1.67	4.91	1.6	1578	1636	1607	1
P146240023	1	46	25.5	116.00	78	0	2	1	0	1.86	3.51	1.71	1584	1629	1606.5	1
P142100048	1	62	27.02	158.00	94	0	3	1	0	0.9	2.39	1.11	1616	1595	1605.5	1
P143190026	1	42	25.4	136.00	94	1	3	2	0	1.39	1.73	1.77	1646	1563	1604.5	1
P144230107	2	66	25.51	134.00	82	0	3	1	1	1.74	4.23	1.56	1465	1744	1604.5	1
P142100064	1	25	22.17	132.00	74	0	2	1	0	1.97	3.61	1.61	1616	1592	1604	1
P142170009	1	39	24.73	174.00	112	1	3	1	0	1.58	2.88	1.45	1623	1585	1604	1
P143260010	1	42	21.6	122.00	76	0		1	0	2.27	3.53	1.92	1579	1629	1604	1
P145190004	2	47	25.85	122.00	94		3	2	0	1.63	3.65	1.46	1618	1589	1603.5	1
P141150042	1	40	28.97	162.00	116	0	3	1	0	1.91	3.81	1.85	1612	1593	1602.5	1
P146240566	1	57	28.14	128.00	85	0	3	2	0	1.85	2.89	1.61	1626	1579	1602.5	1
P144010031	2	46	19.9	102.00	70	0			0	1.31	3.4	1.24	1611	1592	1601.5	1
P141080036	2	51	27.48	162.00	96	0	3	1	0	2.55	2.13	2.22	1599	1603	1601	1
P144140076	1	39	28.02	120.00	86	1	3	3	1	1.05	1.54	1.2	1561	1640	1600.5	1
P144210101	2	55	26.51	136.00	94	0			1	1.83	3.99	1.64	1578	1623	1600.5	1
P143240001	1	48	27.05	120.00	92	1	1	1	0	1.12	2.78	1.15	1697	1504	1600.5	1
P144020058	1	39	24.58	148.00	106	1	1	3	0	1.54	2.93	1.42	1618	1579	1598.5	1
P141180109	2	59	26.93	162.00	84		3	1	0	1.84	3.23	1.44	1591	1605	1598	1
P142170038	1	35	25.29	136.00	90	0	3	2	0	1.04	3.63	1.2	1643	1552	1597.5	1
P145200144	1	48	26.15	132.00	78	1	3	1	1	0.97	1.31	1.33	1589	1604	1596.5	1
P142100057	2	56	23.55	148.00	84	0	3	1	0	2.03	1.74	1.96	1577	1615	1596	1
P143110040	2	60	23	134.00	74	0	3	1	0	1.62	3.92	1.57	1582	1609	1595.5	1
P141230004	1	84	21.58	124.00	64	0	2	0	0	1.58	3.69	1.41	1639	1552	1595.5	1
P146160058	2	50	22.83	136.00	88	0	3	1	0	1.33	1.79	1.38	1607	1582	1594.5	1
P143150090	1	44	30.83	130.00	88	2	1	2	0	1.16	2.9	1.1	1546	1641	1593.5	1
P142180097	1	46	23.55	144.00	96	1	3	1	0	2.1	3.65	1.66	1625	1562	1593.5	1
P145050013	1	51	23.91	146.00	94	1	3	0	0	1.91	2.82	2.13	1565	1621	1593	1
P145210114	1	54	22.21	116.00	78	0	2	0	0	1.56	3.77	1.48	1605	1575	1590	1
P143140035	2	69	23.61	128.00	74	0	3	1	0	2.38	4.21	1.96	1598	1582	1590	1
P144180027	2	56	18.63	174.00	88	0	3	3	1	1.81	1.76	1.59	1597	1583	1590	1
P144140054	2	59	24.44	126.00	82		3		0	1.51	3.53	1.54	1558	1621	1589.5	1
P143200030	1	49	19.55	152.00	104	0	3	3	0	1.72	2.95	1.57	1535	1643	1589	1
P144170051	2	76	24.95	146.00	74	0	3	1	0	1.78	3.39	1.69	1661	1516	1588.5	1
P142250084	1	37	26.31	124.00	82	0	3	3	0	0.89	1.47	1.11	1603	1573	1588	1
P144260023	1	40	33.04	142.00	92	0	3	0	0	1.41	3.54	1.48	1595	1579	1587	1
P143040049	1	49	20.94	102.00	84		3	3	0	1.5	3.08	1.49	1578	1595	1586.5	1
P145140042	1	38	25.06	130.00	96	0	3	1	0	1.15	2.57	1.26	1524	1649	1586.5	1
P142190003	2	51	25.15	144.00	96		3	1	0	1.88	3.99	1.96	1573	1599	1586	1
P142280005	1	64	26.7	134.00	90	0	3	1	0	1.21	3.42	1.31	1592	1580	1586	1
P141210050	1	60	26.95	100.00	68	0	3	3	0	1.07	3.17	1.2	1652	1520	1586	1
P142150008	2	73	18.71	130.00	58	0	3	1	0	1.95	3.23	1.87	1620	1552	1586	1
P144080203	1	65	20.54	120.00	70	0		0	0	1.42	2.87	1.48	1606	1564	1585	1
P143030148	1	44	25.54	128.00	78	2	2	1	0	1.36	3.36	1.31	1616	1554	1585	1
P142250059	2	62	26.14	134.00	80		3		1	2.03	3.56	1.75	1583	1587	1585	1
P141140036	1	61	26.55	130.00	80	0	1	1	0	1.44	2.22	1.35	1561	1608	1584.5	1
P144210047	1	46	32	142.00	96	0	3	1	0	1.38	2.9	1.54	1581	1588	1584.5	1
P143050101	1	51	25.05	130.00	74	0	3	2	0	0.82	1.99	1	1620	1548	1584	1
P143100151	2	47	18.22	118.00	78	0	3	1	0	1.84	3.18	1.68	1583	1583	1583	1
P145040086	2	72	24.41	132.00	76	0	3	1	0	1.94	3.4	1.94	1599	1564	1581.5	1
P144080101	1	51	31.29	138.00	82	0	3	1	1	1.61	2.84	1.73	1511	1651	1581	1
P143110122	1	69	24.35	156.00	100	0	3	1	1	1.76	3.4	1.52	1641	1520	1580.5	1
P142190024	2	51	28.79	134.00	84	0	3		0	1.2	3.02	1.32	1622	1538	1580	1
P146050018	2	60	22.6	114.00	66	0	3	1	0	1.87	3.51	1.69	1589	1569	1579	1
P144090041	2	69	22.64	142.00	86	0	3	1	1	1.22	2.38	1.28	1578	1579	1578.5	1
P142260051	2	62	26.4	152.00	94	0			1	1.76	3.57	1.76	1521	1636	1578.5	1
P146300185	1	64	20.53	122.00	74	0	3	1	0	2.72	4.14	2.24	1627	1530	1578.5	1
P146270096	2	46	23.81	148.00	104	1	2	1	1	1.29	3.55	1.29	1611	1542	1576.5	1
P143140055	2	46	27.06	126.00	84	0	2	3	0	1.53	3.35	1.53	1616	1536	1576	1
P143130007	1	53		134.00	84	1	3	1	1	1.37	3.15	1.41	1580	1570	1575	1
P142270050	2	60	28.19	142.00	84	0	2		0	1.65	4.58	1.53	1567	1582	1574.5	1
P145270026	1	45		112.00	70	0			0	1.37	1.82	1.39	1633	1514	1573.5	1
P143040010	2	61	22.9	154.00	86	0	3	1	0	1.47	4.78	1.47	1563	1582	1572.5	1
P142190020	1	61	22.03	140.00	100	0	2	3	0	2	3.19	1.67	1581	1564	1572.5	1
P144020047	2	58	28.43	156.00	88	0	3	1	0	1.39	3.65	1.45	1564	1580	1572	1
P144230030	1	59	25.4	160.00	78	0	2	0	0	1.67	2.21	1.58	1664	1480	1572	1
P145230082	2	49	24.55	98.00	66	0	3	1	0	2.02	3.38	1.84	1612	1530	1571	1
P144250049	1	51	25.47	120.00	80	0	3	3	0	1.2	1.37	1.49	1580	1562	1571	1
P142120014	2	65	31.08	154.00	86	0	2	1	0	1.42	4.31	1.53	1607	1534	1570.5	1
P142200067	2	78	22.15	132.00	66				0	2.55	2.77	2.24	1570	1569	1569.5	1
P141090026	1	40	27.3	118.00	82	1	3	1	0	1.5	3.07	1.68	1574	1564	1569	1
P146230080	1	34	26.91	124.00	80	0	2	1	0	1.73	3.55	1.55	1592	1544	1568	1
P145140086	1	49	30.48	156.00	102		3	3	0	1.1	1.89	1.34	1535	1600	1567.5	1
P143130096	2	58	27.84	144.00	82	0	1	1	0	1.55	4.55	1.46	1539	1596	1567.5	1
P142270006	2	57	23.01	130.00	88	0	3	1	0	2.16	4.12	1.9	1494	1641	1567.5	1
P144010342	2	45	23.12	136.00	86	0	1	1	0	1.47	3.01	1.39	1578	1556	1567	1
P143210025	1	34	27.16	160.00	98	0	3	3	0	1.34	3.17	1.36	1606	1528	1567	1
P145210214	1	50	21.97	134.00	84	0	3	1	0	1.94	3.01	1.62	1569	1562	1565.5	1
P145230023	2	52	25.33	124.00	76	0	3	1	0	1.44	2.31	1.55	1541	1590	1565.5	1
P143060016	1	63	21.75	126.00	86	0	2	1	0	1.01	2.58	1.08	1594	1537	1565.5	1
P144150056	2	66	33.23	166.00	98	0	3	1	0	1.61	3.41	1.55	1529	1601	1565	1
P142260048	1	48	25.9	122.00	82	0	3	3	0	1.05	3.8	1.12	1564	1562	1563	1
P143110091	1	45	26.6	132.00	84	0			0	1.45	3.89	1.37	1534	1592	1563	1
P141040032	2	54	28.52	124.00	70	0	3	2	0	2.21	2.02	2.55	1527	1599	1563	1
P141280030	1	71	26.19	114.00	60	2			0	1.75	3.95	1.41	1498	1627	1562.5	1
P144080034	2	58	26.67	118.00	80		3	1	0	1.62	4.41	1.5	1539	1585	1562	1
P146230102	1	50	27.1	158.00	106	2	3	2	0	1.06	3.56	1.11	1613	1511	1562	1
P144250005	1	43	27.23	132.00	78	0	3	3	0	1.2	5.37	1.2	1572	1552	1562	1
P146160065	1	38	30.7	128.00	82	0	3		0	1.22	4.04	1.33	1596	1527	1561.5	1
P143110051	1	47	25	110.00	72	0	3	1	1	1.66	3.83	1.53	1534	1589	1561.5	1
P146160095	2	41	20.56	134.00	88	0	3	1	0	1.92	2.34	1.6	1572	1550	1561	1
P143130037	1	47	28.12	138.00	92	0	3	3	0	1.49	3.46	1.45	1549	1572	1560.5	1
P142170026	1	50	27.26	138.00	98	0	3	2	0	1.79	2.95	1.88	1605	1514	1559.5	1
P143200070	1	48	26.84	124.00	88	0		0	0	1.74	2.67	1.67	1577	1542	1559.5	1
P144030024	2	46	23.27	156.00	102	0	3	1	1	1.68	2.47	1.45	1556	1562	1559	1
P143040030	2	41	22.29	136.00	92	0	2	1	0	1.72	2.31	1.58	1576	1539	1557.5	1
P145300016	1	52	23.19	118.00	84	1	3	2	0	2.02	2.98	1.79	1591	1522	1556.5	1
P143290016	1	61	22.15	134.00	82		3	1	1	1.68	2.34	1.39	1575	1537	1556	1
P142170096	2	65	20.78	116.00	70	0	3	1	0	2.51	4.35	2.06	1538	1574	1556	1
P143040024	1	37	25.28	126.00	84	0	3	1	0	1.52	1.94	1.37	1569	1542	1555.5	1
P145240079	1	70	24.65	134.00	78	0	3	1	0	1.44	2.96	1.33	1583	1526	1554.5	1
P144140034	1	42	27.78	146.00	82	0	2	1	0	1.52	2.85	1.37	1578	1531	1554.5	1
P144290051	1	51	25.97	138.00	94	0			0	0.96	2.39	1.17	1551	1554	1552.5	1
P142200074	2	53	21.63	116.00	66	0	3	1	0	1.69	4.26	1.59	1551	1552	1551.5	1
P144080105	1	34	23.73	126.00	84				0	1.72	3.18	1.74	1603	1499	1551	1
P146090036	1	41	28.1	126.00	74	0	1	3	0	1.31	3.58	1.31	1566	1536	1551	1
P143030020	2	49	24.77	128.00	84	0	3	1	1	2.73	4.35	2.6	1589	1510	1549.5	1
P146170097	1	50	25.02	122.00	78	0		3	0	1.3	2.9	1.3	1595	1501	1548	1
P142260058	2	63	22.32	152.00	82	0	3	1	0	2.45	2.95	2.03	1569	1526	1547.5	1
P144280121	1	71	24.51	154.00	74				0	1.05	2.53	1.14	1538	1557	1547.5	1
P146140020	1	76	25.04	134.00	80	1	3	1	1	1.06	3.23	1.07	1547	1546	1546.5	1
P143030149	1	57	21.66	130.00	76	0	3	0	0	1.75	2.49	1.56	1644	1448	1546	1
P143240020	1	52	23.94	118.00	84	0	2	2	0	1.41	3.21	1.33	1523	1569	1546	1
P143200022	2	55	24.03			0	2	1	0	1.39	2.74	1.38	1529	1562	1545.5	1
P146240571	1	37	23.38	128.00	86				0	1.73	3.78	1.73	1535	1555	1545	1
P144280027	1	52	24.91	136.00	80	0	3	1	0	1.35	3.76	1.4	1575	1515	1545	1
P146120044	1	45	30.19	124.00	88				0	1.28	2.7	1.46	1553	1536	1544.5	1
P143060077	2	51	24.29	126.00	82	0	3	1	0	1.96	2.76	1.84	1511	1578	1544.5	1
P145220090	1	51	26.03	122.00	72				0	1.24	1.93	1.37	1557	1531	1544	1
P146040010	2	51	26.87	134.00	94	1	3	1	1	1.47	2.47	1.53	1563	1525	1544	1
P142100080	1	53	26.51	124.00	82	0		2	0	1.68	4.05	1.76	1557	1531	1544	1
P146130024	1	49	26.96	120.00	80	1	3	3	0	1.23	2.74	1.37	1547	1540	1543.5	1
P146090025	2	56	21.57	154.00	90	0	3	2	1	1.88	3.43	1.8	1512	1574	1543	1
P143200102	1	51	20.1	116.00	70	0	3	1	0	0.94	2.37	1.06	1524	1562	1543	1
P142120007	1	58	27.98	132.00	86	0	3	1	1	1.4	4.91	1.46	1529	1557	1543	1
P145240047	1	50	27.35	154.00	108				0	1.46	3.6	1.42	1502	1584	1543	1
P143310025	2	52	27.26	144.00	82	0	3		0	1.89	4.93	1.5	1578	1508	1543	1
P142270040	1	62	23.63	114.00	72	0	1	3	0	1.61	2.75	1.77	1551	1535	1543	1
P141260012	2	60	22.86	112.00	72	0	3	3	0	1.84	3.83	1.81	1530	1556	1543	1
P143250075	2	65	24.47	154.00	92				0	1.53	3.23	1.58	1509	1576	1542.5	1
P145040085	2	46	21.02	142.00	90	0	2	1	0	1.66	4.02	1.54	1530	1554	1542	1
P141150015	1	53	25.01	152.00	96		3		0	1.56	2.16	1.43	1542	1541	1541.5	1
P142170077	2	57	23.95	164.00	102	0	3	1	0	1.27	3.4	1.49	1543	1540	1541.5	1
P141290021	1	64	29.65	160.00	90	0	2	3	0	2.03	2.41	1.79	1513	1569	1541	1
P143130056	2	60	24.73	144.00	92	0	3	1	0	2.02	3.95	1.79	1566	1516	1541	1
P144030007	1	59	28.33	130.00	80	0			1	1.34	4.75	1.45	1561	1520	1540.5	1
P143240048	2	71	18.86	96.00	66	0	3	1	1	1.74	4.49	1.35	1473	1604	1538.5	1
P141140061	1	55	26.03	154.00	88	0	3	1	0	1.53	2.95	1.25	1534	1543	1538.5	1
P143100291	1	49	32.47	118.00	74	0	3	3	0	1.66	3.24	1.58	1484	1592	1538	1
P142170039	1	37	27.58	142.00	96	1	3	2	1	1.43	3.14	1.47	1531	1543	1537	1
P144280012	1	52	28.1	136.00	96		3	1	0	1.92	2.4	1.93	1540	1534	1537	1
P143220036	2	53	27.71	132.00	86	0	3	1	0	1.64	4.07	1.57	1536	1536	1536	1
P146160025	1	60	25.08	128.00	86	0	3	1	0	1.41	3.24	1.42	1553	1518	1535.5	1
P143170041	1	57	24.83	118.00	84	0	3	1	0	1.19	4.66	1.16	1570	1500	1535	1
P143180002	2	58	24.83	128.00	68	0			0	2.14	1.99	1.91	1546	1524	1535	1
P143070048	1	50	25.01	116.00	78	0	3	3	0	1.11	1.63	1.48	1529	1540	1534.5	1
P143060010	1	55	24.33	142.00	96	1	3	0	0	1.55	3.95	1.33	1552	1517	1534.5	1
P146160091	1	59	26.38	124.00	94	0		2	0	1.04	1.44	1.19	1511	1555	1533	1
P143200024	1	52	28.1	130.00	90	0		3	0	0.86	2.57	1.14	1586	1480	1533	1
P143060047	1	57	24.77	98.00	66	0	3	1	0	1.61	4.37	1.49	1509	1557	1533	1
P143270003	1	52	22.1	144.00	94	1	3	1	0	1	1.51	1.05	1533	1532	1532.5	1
P141210046	2	54	28.1	154.00	86	0	3	1	1	1.99	3.08	1.6	1534	1531	1532.5	1
P146030043	1	52	25.26	120.00	84	0	3	3	0	1.67	3.42	1.5	1564	1500	1532	1
P141220024	2	75	26.16	132.00	70	0	3	1	0	1.55	2.9	1.35	1504	1560	1532	1
P142150002	1	48	27.1	114.00	66	0	2	1	0	1.78	4.09	1.6	1534	1530	1532	1
P143110317	2	60	22.19	138.00	86	0	3	1	0	1.87	3.22	1.7	1548	1516	1532	1
P143130065	1	52	27	122.00	80	0			0	1.25	2.29	1.39	1576	1487	1531.5	1
P145220112	1	52	24.32	148.00	100				0	1.22	3.65	1.3	1541	1522	1531.5	1
P146210049	1	51	27	122.00	86	1	2	1	0	1.18	2.05	1.27	1519	1544	1531.5	1
P143170016	1	63	26.02	126.00	68	0	1	2	0	1.27	3.14	1.24	1535	1527	1531	1
P145100053	2	58	22.97	116.00	76	0			0	2.31	3.18	2.11	1554	1508	1531	1
P144080103	1	67	18.69	106.00	68	0	3	3	0	2.41	2.94	2.12	1580	1482	1531	1
P143030098	1	49	27.47	128.00	86	0	3	2	0	1.41	3.61	1.46	1538	1523	1530.5	1
P144010129	2	55	22.6	126.00	76	0	3	1	0	1.67	3.18	1.49	1546	1513	1529.5	1
P144100014	1	50	25.97	128.00	80	1	3	3	1	1.05	2.97	1.06	1569	1490	1529.5	1
P142240003	1	42	30.31	140.00	94	1	2	1	0	1.81	4.17	1.88	1626	1432	1529	1
P143070228	1	42	23.75	146.00	94	0	1		0	1.44	2.44	1.35	1533	1525	1529	1
P142270092	1	48	29.11	120.00	68	0	3	1	0	1.16	3.46	1.23	1530	1527	1528.5	1
P144080088	1	38	29.95	124.00	78	1	2	3	0	1.37	1.49	1.35	1529	1526	1527.5	1
P146260020	1	44	29.53	132.00	88	1	3	1	0	1.14	3.78	1.18	1539	1516	1527.5	1
P141060028	2	64	22.38	158.00	82	0	3	1	1	1.47	2.94	1.69	1572	1481	1526.5	1
P143120185	2	61	20.21	134.00	80	0	3	1	0	2.43	2.8	1.96	1559	1494	1526.5	1
P145150076	1	43	27.09	150.00	102	0			0	1.21	3.75	1.29	1528	1521	1524.5	1
P143140024	1	50	27.31	144.00	98	0	3	2	0	1.9	3.91	1.82	1530	1517	1523.5	1
P141280038	2	61	23.55	132.00	70	2			0	1.8	5.58	1.5	1540	1506	1523	1
P144210060	1	48	20.69	118.00	82		3	3	0	1.36	3.82	1.24	1510	1534	1522	1
P142210026	1	55	22.85	124.00	72	0	3	1	0	1.77	3.53	1.8	1506	1537	1521.5	1
P146300006	1	54	27.24	136.00	80	0	1	3	0	1.21	2.98	1.32	1508	1534	1521	1
P146030029	1	53	29.36	144.00	94	2	3	0	0	1.75	2.99	1.7	1502	1540	1521	1
P146130097	2	62	23.11	124.00	72		3	1	0	1.76	4.67	1.75	1546	1494	1520	1
P141080035	1	57	21.62	110.00	68	0	3	1	0	1.29	4.68	1.45	1507	1529	1518	1
P143180031	2	46	23.53	136.00	84	0	2	1	0	1.45	3.65	1.35	1471	1564	1517.5	1
P143060036	1	44	26.86	136.00	98	0	2	2	0	1.41	5.14	1.51	1539	1494	1516.5	1
P141070041	1	61	26.52	152.00	86	0	2	0	0	1.41	4.43	1.39	1581	1452	1516.5	1
P142180066	1	59	23.14	120.00	74	0	3	3	0	1.3	2.16	1.46	1520	1513	1516.5	1
P142250002	1	37	24.38	124.00	90				0	1.18	1.69	0.95	1471	1561	1516	1
P143180007	1	59	22.23	132.00	80	0	3	1	0	1.38	2.35	1.26	1507	1525	1516	1
P141080032	2	46	23.02	120.00	84	0	3	1	0	1.69	3.01	1.79	1491	1541	1516	1
P146030007	1	58	29.74	130.00	82	0		2	0	1.32	2.69	1.73	1524	1507	1515.5	1
P145120061	1	59	18.3	120.00	70	0	3	3	0	1.93	2.73	1.73	1517	1514	1515.5	1
P145200039	1	62	30.86	138.00	90	1	3	2	1	1.5	2.87	1.5	1432	1598	1515	1
P144250054	2	48	27.05	132.00	76	0	3	1	1	1.2	3.94	1.27	1532	1498	1515	1
P143110078	1	30	19.61	114.00	76	0		3	0	1.6	1.86	1.25	1456	1572	1514	1
P141070054	1	37	19.96	124.00	82		3	3	0	2.05	1.46	2.06	1684	1344	1514	1
P143180069	1	42	24.8	120.00	80	1	1	2	0	1.23	3.4	1.38	1511	1516	1513.5	1
P144010080	2	43	24.07	122.00	72	0	2	1	0	2.28	1.86	1.9	1552	1475	1513.5	1
P145260122	1	36	25.87	132.00	92				0	1.29	3.11	1.32	1508	1519	1513.5	1
P144100067	1	58	23.74	126.00	82	0	3	2	0	1.44	0.58	1.34	1500	1526	1513	1
P143190049	1	57	23.51	138.00	88	1	3	1	1	2.25	2.3	1.71	1481	1544	1512.5	1
P146300181	2	62	26.8	132.00	78	0	3	1	0	1.29	2.12	1.39	1501	1523	1512	1
P144210068	2	63	21.41	136.00	86	0	3	1	0	1.83	4.4	1.65	1589	1434	1511.5	1
P146100781	1	56	21.77	108.00	82				0	1.78	3.4	1.53	1545	1477	1511	1
P141090046	2	52	24.17	148.00	94	0		1	0	1.56	2.84	1.45	1515	1506	1510.5	1
P142070053	1	35	27.16	130.00	78	0	2	3	0	1.35	4.37	1.35	1489	1532	1510.5	1
P142170078	1	39	26.5	146.00	102	0	3	2	0	1.59	3.75	1.58	1500	1521	1510.5	1
P143250083	1	49	27.25	144.00	104	0	3	3	0	1.27	3.26	1.4	1513	1506	1509.5	1
P144240018	2	48	20.63	132.00	78	0	3	1	0	1.51	1.66	1.3	1482	1537	1509.5	1
P145220072	1	41	23.53	124.00	84	0	3	2	0	1.14	2.42	1.08	1488	1529	1508.5	1
P144110369	2	53	20.16	106.00	70		2	1	0	1.76	2.76	1.62	1508	1509	1508.5	1
P143130431	1	43	28.09	130.00	94	0	3	0	1	1.29	2.94	1.38	1523	1493	1508	1
P143110042	2	52	27.72	158.00	94	0	3	1	0	1.93	4.87	1.92	1528	1483	1505.5	1
P145090070	1	67	23.39	128.00	88	0	3	1	0	1.75	1.79	1.5	1474	1537	1505.5	1
P141060035	1	61	25.34	148.00	102	0		3	0	1.53	2.92	1.63	1453	1557	1505	1
P146180040	1	64		128.00	84	0	3	1	0	1.39	3	1.4	1483	1526	1504.5	1
P146050092	2	61	22.55	138.00	88				0	1.62	3.28	1.51	1548	1458	1503	1
P142070012	2	48	21.41	156.00	100	0	3	1	0	1.85	3.04	1.55	1520	1483	1501.5	1
P144140042	2	62	21.8	132.00	68		3	1	0	1.91	4.08	1.92	1483	1520	1501.5	1
P143060034	1	35	26.02	122.00	80	0	1	2	0	1.07	4.22	1.1	1591	1412	1501.5	1
P143110315	1	62	23.74	130.00	82	0		3	0	1.28	2.45	1.31	1533	1468	1500.5	1
P142110025	1	53	28.31	138.00	88	0	3		1	1.26	4.4	1.41	1510	1491	1500.5	1
P144080276	1	51	23.45	116.00	58	0	3	3	0	1.49	1.76	1.8	1482	1518	1500	1
P142120039	2	56	19.35	118.00	80	0	3	1	0	2.72	3.05	2.18	1510	1488	1499	1
P142080009	1	75	27.81	118.00	64	0	3	2	0	1.23	3.07	1.2	1538	1460	1499	1
P143310026	1	49	21.45	116.00	86		3	1	0	1.6	3.88	1.49	1518	1479	1498.5	1
P146030035	1	54	27.84	136.00	82	0	3	1	0	1.44	3.19	1.46	1472	1525	1498.5	1
P145050019	2	52	23.54	150.00	84		3	1	1	1.51	4.97	1.66	1504	1488	1496	1
P144010083	1	35	21.28	128.00	84	0	2	3	0	1.51	2.56	1.45	1467	1524	1495.5	1
P144080024	1	49	26.87	128.00	82	0	2		0	1.21	2.91	1.33	1504	1487	1495.5	1
P143130011	1	40	29.55	126.00	84	0	1		0	1.21	3.27	1.1	1483	1508	1495.5	1
P144010337	1	42	24.32	124.00	82	0	1		0	1.15	4.47	1.22	1506	1484	1495	1
P142130024	2	52	21.26	106.00	76	0	3	1	0	2.18	4.65	1.99	1547	1443	1495	1
P146170100	1	44	26.79	132.00	80	0	2	1	0	1.65	4.06	1.7	1516	1473	1494.5	1
P146200080	1	59	23.44	132.00	74	0	3	1	1	1.23	2.59	1.18	1496	1493	1494.5	1
P143120191	1	39	27.05	118.00	68	0	3	1	0	1.05	2.15	1.11	1509	1480	1494.5	1
P145140040	1	44	24.54	134.00	100	0	3	1	0	1.5	3.76	1.38	1584	1405	1494.5	1
P143110274	1	48	27.79	132.00	88	0	3	3	0	1.08	4.64	1.2	1501	1487	1494	1
P144010022	1	46	26.75	124.00	90	0	3	3	0	1.65	3.04	1.45	1464	1524	1494	1
P144090040	2	42	22.04	154.00	100	0	2	1	1	1.81	2.7	1.62	1496	1491	1493.5	1
P142130016	2	61	23.5	132.00	76	0	3	1	0	1.17	2.81	1.36	1486	1500	1493	1
P142170095	1	45	26.11	124.00	76	0	1	3	0	1.25	3.67	1.33	1509	1477	1493	1
P146060224	1	36	20.55	124.00	76	0	2	3	0	1.63	1.91	1.55	1488	1498	1493	1
P144090133	1	57	24.92	102.00	62	0	1	0	0	1.11	2.41	1.23	1491	1495	1493	1
P142170035	1	55	28.15	132.00	92	0	1	2	1	1.34	4.58	1.33	1529	1454	1491.5	1
P142250045	1	34	26.29	140.00	94	0	3	1	0	1.33	2.73	1.63	1456	1527	1491.5	1
P141070031	1	63	22.83	134.00	86	0	3	1	0	2.57	3.85	1.55	1475	1508	1491.5	1
P143100089	1	62	27.14	156.00	92	0	1	0	0	1.44	1.23	1.32	1430	1552	1491	1
P144100073	1	52	29.16	132.00	76	0		3	0	1.3	3.1	1.36	1474	1506	1490	1
P142080026	1	55	28.23	128.00	80	1	3	3	1	1.54	3.19	1.53	1459	1521	1490	1
P144250060	1	50	25.98	128.00	86		3	1	0	1.56	2.97	1.39	1484	1495	1489.5	1
P143190105	2	60	30.94	126.00	70	0	3	1	1	1.4	2.52	1.32	1509	1470	1489.5	1
P143050055	1	49	27.66	112.00	82	0	3	1	0	1.44	2.69	1.48	1488	1490	1489	1
P146090021	1	63	21.87	106.00	78				0	1.54	3.82	1.4	1468	1510	1489	1
P142150011	1	49	23.95	130.00	80	0	3	3	0	1.27	1.63	1.32	1434	1543	1488.5	1
P143180106	2	64	26.62	110.00	60	0	3	1	0	2.07	3.24	1.58	1461	1516	1488.5	1
P143260048	2	45	24.65	132.00	82	0	2	1	0	2.02	3.48	1.71	1485	1491	1488	1
P145240050	1	52	27.28	126.00	82	0	1	3	0	1.39	3.75	1.33	1491	1485	1488	1
P143080047	1	41	22.54	108.00	68	1			0	1.23	3.25	1.32	1538	1436	1487	1
P143310069	1	35	28.55	118.00	68	0	1	1	0	0.99	2.53	1.09	1456	1517	1486.5	1
P144080062	1	35	24.37	112.00	86	0	1	3	0	0.95	3.91	1.02	1496	1477	1486.5	1
P145200067	2	48	23.77	126.00	81	0	3	1	0	1.72	4.85	1.62	1443	1529	1486	1
P144160300	2	47	22.96	130.00	80	1			0	0.95	1.3	1.04	1524	1447	1485.5	1
P141160018	1	62	22.03	110.00	70	0	3	1	0	1.63	3.48	1.31	1508	1462	1485	1
P144150067	1	46	27.07	144.00	92	0	3	3	0	1.69	2.81	1.64	1455	1515	1485	1
P142110039	1	37	27.43	138.00	64	1	2	3	1	0.72	2.79	0.9	1534	1435	1484.5	1
P142120061	1	40	28.83	112.00	78	0	2	2	0	1.05	3.39	1.28	1556	1413	1484.5	1
P143120122	2	51	22.88	152.00	96	0	3	1	0	2.01	3.16	1.66	1496	1473	1484.5	1
P141070004	1	27	21.37	120.00	82	1	2	0	0	1.39	3.71	1.61	1473	1494	1483.5	1
P142240018	1	39	25.98	128.00	90	0		3	0	1.08	2.46	1.1	1488	1479	1483.5	1
P143040026	1	50	29.44	133.00	86	0	3	1	0	1.46	3.79	1.45	1491	1476	1483.5	1
P143100138	2	58	23.72	132.00	82	0	3	1	1	1.7	3.06	1.69	1531	1436	1483.5	1
P143110325	1	59	25.03	142.00	84	0	3	0	1	1.28	3.48	1.41	1458	1508	1483	1
P142170045	2	53	26.14	118.00	76	0	2		0	1.65	2.89	1.51	1594	1370	1482	1
P141070026	2	53	23.6	120.00	80	0	3	2	0	1.43	3.23	1.45	1529	1434	1481.5	1
P143010042	2	55	27.71	142.00	88		1		0	2.07	2.83	1.73	1451	1512	1481.5	1
P142240052	2	63	26.36	130.00	80	0	2	1	0	1.47	3.91	1.54	1479	1484	1481.5	1
P144140070	2	59	24.83	126.00	70	0	2	1	0	1.49	3.76	1.37	1465	1497	1481	1
P144170079	1	41	30.83	128.00	88	0	3	1	0	1.45	1.91	1.79	1470	1491	1480.5	1
P145230243	1	41	26.49	118.00	78	0	1	3	0	1.25	2.96	1.25	1516	1444	1480	1
P143190085	1	42	26.23	120.00	76	1	3	1	0	1.14	2.44	1.27	1492	1467	1479.5	1
P142220246	2	40	34.04	122.00	76	0	2	1	0	1.78	3.14	1.63	1447	1511	1479	1
P141100065	1	51	25.11	140.00	100	0	3	1	0	1.83	3.2	1.96	1545	1413	1479	1
P143130049	1	41	22.82	130.00	80	0	3	3	0	1.3	2.1	1.48	1454	1503	1478.5	1
P146050058	1	61	24.72	132.00	82	0	3	1	0	1.47	2.67	1.36	1474	1483	1478.5	1
P141080009	1	46	23.62	122.00	72	0	1	3	0	1.16	2.78	1.39	1497	1459	1478	1
P141150008	2	60	23.52	128.00	66	0	2		0	1.5	3.24	1.35	1499	1457	1478	1
P143140057	1	50	28.68	136.00	90	0	3	1	1	1.44	2.07	1.34	1512	1444	1478	1
P143260039	2	47	26.05	158.00	92	0	3	1	0	1.15	1.79	1.08	1474	1480	1477	1
P143030143	2	50	21.81	128.00	86	0	3	1	0	1.45	3.97	1.57	1480	1472	1476	1
P146230045	1	40	29.07	128.00	100		3	3	0	0.92	3.23	1.01	1504	1448	1476	1
P142250008	1	42	28.2	152.00	88	0	3	3	0	0.91	2.76	1.1	1526	1426	1476	1
P143040042	1	40	23.92	114.00	70	0		3	0	1.23	2.26	1.47	1511	1440	1475.5	1
P141100011	1	49	27.24	132.00	78	1	3	3	0	1.14	1.91	1.44	1341	1610	1475.5	1
P141020044	1	40	34.69	124.00	82		2	3	1	1.12	1.8	1.18	1450	1501	1475.5	1
P144100034	2	51	29.01	118.00	82	0	3	1	0	1.65	2.49	1.57	1464	1487	1475.5	1
P144150069	1	63	23.92	140.00	78	0	3	3	0	1.57	1.6	1.34	1498	1453	1475.5	1
P146230083	2	50	19.78	146.00	86	0	3	1	0	1.79	1.88	1.8	1493	1457	1475	1
P143200080	2	39	19.6	162.00	106	0	2	1	0	2	4.04	1.91	1448	1500	1474	1
P143270068	2	57	28.62	142.00	78	0	3	1	1	2.09	2.53	1.77	1515	1432	1473.5	1
P141100083	2	49	23.67	122.00	78		3	1	0	2.52	3.65	2	1497	1449	1473	1
P143290049	1	44	27.26	134.00	84	0	3	1	0	1.56	4.2	1.29	1487	1459	1473	1
P144170092	2	64	22.64	130.00	82	0	3	1	1	1.43	2.77	1.4	1462	1484	1473	1
P143120151	1	44	28.03	136.00	86	1	3	1	1	1.88	2.06	1.85	1460	1484	1472	1
P145090009	1	48	20.08	114.00	76	0	1	3	0	1.68	1.77	1.56	1546	1398	1472	1
P144010081	1	35	20.55	132.00	90	0	1	0	0	1.85	3.27	1.64	1446	1498	1472	1
P142170044	1	27	19.79	132.00	82	0	2	1	0	1.97	2.06	1.74	1463	1480	1471.5	1
P141140072	2	46	21.07	134.00	84	0	3	1	0	1.39	2.63	1.2	1463	1480	1471.5	1
P144220099	1	63	31.1	134.00	82		3	1	0	1.21	2.81	1.2	1464	1479	1471.5	1
P143110034	2	58	27.73	130.00	66	0	3	1	0	1.31	2.75	1.38	1481	1461	1471	1
P144020149	2	52	22.85	136.00	86	0	3	1	0	1.82	2.84	1.6	1510	1432	1471	1
P142240103	1	42	23.84	120.00	76	0	1	1	0	1.31	3.21	1.36	1468	1474	1471	1
P143170073	2	46	24.69	136.00	86	0	2	1	1	2.29	2.43	1.99	1465	1476	1470.5	1
P143270063	2	58	23.65	134.00	82	0	3		0	1.82	7.12	1.44	1458	1482	1470	1
P145040039	1	60	28.04	136.00	98	1	3	3	1	1.7	2	1.6	1443	1497	1470	1
P144300033	1	62	25.63	116.00	72	1	1	3	0	1.18	3.71	1.3	1605	1334	1469.5	1
P143180038	1	52	27.4	132.00	88	0	3	1	0	1.08	1.89	1.39	1482	1455	1468.5	1
P141130001	1	62	23.88	114.00	64	0	2	3	0	1.04	1.51	1.18	1450	1487	1468.5	1
P141130067	1	39	23.39	110.00	78	0	2	1	0	1.06	2.65	1.1	1450	1487	1468.5	1
P142170092	1	52	28	140.00	88	0	3	1	0	1.35	3.61	1.29	1482	1455	1468.5	1
P143100289	1	51	24.12	112.00	78	0	3	2	0	2.3	2.46	1.87	1487	1449	1468	1
P143170043	1	57	26.28	114.00	70	0	2	2	0	1.33	2.65	1.33	1513	1422	1467.5	1
P143170034	1	50	25.47	130.00	76	0	3	1	0	1.59	3.04	1.5	1468	1465	1466.5	1
P143050017	2	54	30.16	108.00	60	0	3	1	0	1.71	2.39	1.59	1414	1518	1466	1
P143040006	1	64	24.17	142.00	84	0	3	2	0	0.96	3.11	1.12	1437	1494	1465.5	1
P143270056	2	64	24.49	122.00	70				0	2.1	4.72	1.88	1466	1465	1465.5	1
P141130057	1	38	26.74	124.00	82	1	2	3	0	1.47	3.61	1.24	1500	1429	1464.5	1
P145100089	1	39	28.66	134.00	84	0	3	3	0	0.9	1.92	1.01	1495	1434	1464.5	1
P143070030	1	42	19.91	116.00	72	0	2	1	0	2.15	2.97	1.78	1414	1515	1464.5	1
P142260025	2	43	22.89	114.00	78	2	3	1	0	1.61	3.4	1.6	1456	1473	1464.5	1
P143130050	1	46	26.48	152.00	118	0	3	2	0	1.99	4.04	1.73	1342	1586	1464	1
P141060027	1	48	21.63	148.00	98	0	2	1	1	1.29	2.34	1.55	1464	1464	1464	1
P143100171	1	50	23.34	140.00	90	0	3	0	0	1.36	2.82	1.42	1479	1447	1463	1
P143010022	1	34	24.61	130.00	74	1	2	1	0	1.25	3.85	1.27	1386	1540	1463	1
P142100022	2	46	23.87	138.00	72	0	3	1	0	1.69	3.38	1.68	1423	1502	1462.5	1
P145260006	1	48	24.65	126.00	88	0	3	3	0	1.08	3.6	1.14	1465	1460	1462.5	1
P142170007	2	57	25.89	134.00	74				0	1.23	3.77	1.38	1411	1513	1462	1
P143240024	1	52	25.56	122.00	70		3		0	1.37	2.89	1.35	1493	1430	1461.5	1
P143170060	1	46	22.75	108.00	72	0	1	3	0	1.23	2.5	1.29	1480	1443	1461.5	1
P141110028	1	47	21.8	130.00	80	0	1	3	0	1.79	1.8	1.32	1444	1479	1461.5	1
P143250008	2	48	27.52	144.00	98	0	3	3	1	2.3	4.15	2.08	1444	1479	1461.5	1
P143270007	1	48	27.33	122.00	84	0	2	3	0	1.46	2.49	1.35	1466	1456	1461	1
P143280092	2	55	24.06	146.00	80	0	3	1	1	2.45	2.6	2.32	1499	1421	1460	1
P145230069	2	68	22.58	124.00	72	0	3	1	0	1.41	4.02	1.29	1465	1454	1459.5	1
P145120016	1	37	22.68	124.00	74	0	3	3	0	1.25	3.18	1.55	1490	1429	1459.5	1
P146260053	1	45	28.38	124.00	94				0	1.14	3.37	1.25	1479	1440	1459.5	1
P141100066	1	45	27.78	134.00	82	0	3	0	0	1.17	3.34	1.38	1524	1394	1459	1
P142190097	1	43	28.55	128.00	82	0	3	2	0	1.23	2.55	1.34	1452	1466	1459	1
P141060126	1	38	35.36	130.00	90	0	2	3	0	1.12	3.11	1.53	1469	1448	1458.5	1
P146060083	2	67	24.14	140.00	96	0	3	1	0	1.33	3	1.28	1485	1432	1458.5	1
P142270004	1	51	27.18	126.00	74	0	1	3	0	1.4	4.1	1.53	1497	1420	1458.5	1
P143070004	1	49	29.22	126.00	82	1	3	3	0	1.32	3.39	1.39	1543	1374	1458.5	1
P141020010	1	51	28.95	130.00	88	1	3	2	1	1.1	2.27	1.38	1459	1458	1458.5	1
P143180042	1	47	30.48	118.00	80	0	3	3	1	1.27	2.54	0.97	1342	1574	1458	1
P143120052	2	58	29	130.00	78	0	3	1	0	1.22	3.45	1.32	1503	1412	1457.5	1
P141020041	1	41	23.82	120.00	78	1	2	1	0	1.52	2.8	1.58	1469	1445	1457	1
P145260026	1	52	26.03	140.00	96				0	1.44	3.41	1.57	1421	1493	1457	1
P144230064	1	40	19.32	138.00	82	0		3	0	1.48	2.47	1.35	1425	1488	1456.5	1
P144140030	2	47	28.64	130.00	72	0	3	2	0	1.98	3.63	1.83	1438	1474	1456	1
P144010105	2	49	21.97	138.00	88	0	3	1	0	1.8	4.21	1.67	1440	1472	1456	1
P142100007	1	58	26.05	128.00	86	0	3	2	1	1.15	1.7	1.44	1422	1488	1455	1
P142260035	2	50	26.95	134.00	82	0	3	1	0	1.38	3.37	1.45	1469	1440	1454.5	1
P145070765	2	47	21.77	110.00	70	0	2	1	0	2.12	6.95	1.76	1465	1444	1454.5	1
P145100050	2	52	24.27	126.00	74				0	2.48	2.11	1.88	1496	1411	1453.5	1
P144040045	2	50	28.85	150.00	86	0	3	1	0	1.5	1.87	1.51	1446	1461	1453.5	1
P141030016	1	50	26.03	136.00	86	1	3	1	0	1.16	2.62	1.43	1469	1437	1453	1
P144210087	1	50	20.72	138.00	90	0	1	1	0	2.06	1.98	1.93	1464	1442	1453	1
P144280114	1	40	29.38	130.00	92				0	1.19	2.24	1.44	1436	1470	1453	1
P142200066	2	49	23.12	138.00	82	0	3	1	0	1.79	3.62	1.6	1480	1426	1453	1
P144210010	2	58	25.01	114.00	64	0	3	1	0	1.74	4.17	1.55	1406	1499	1452.5	1
P142240036	2	61	26.61	146.00	84		3	1	0	2.16	4.38	2.04	1424	1481	1452.5	1
P142270044	1	36	23.49	136.00	86	0	1	3	0	1.62	4.82	1.62	1476	1429	1452.5	1
P144090047	1	61	25.9	138.00	76	0	2	1	0	1.41	3.13	1.48	1434	1469	1451.5	1
P141170095	1	52	25.07	132.00	98	0	1	1	0	1.67	2.31	1.3	1451	1452	1451.5	1
P144230178	2	50	23.71	156.00	96				0	1.89	3.26	1.76	1456	1446	1451	1
P143190036	1	48	27.11	136.00	94	0	3	3	0	1.39	3.97	1.38	1444	1458	1451	1
P143120146	1	73	23.42	132.00	82		3	3	0	1.1	3.7	1.2	1278	1622	1450	1
P146110003	1	53	24.92	120.00	84	0			0	1.38	3.18	1.28	1436	1464	1450	1
P143170029	1	36	25.02	118.00	72	0	2	1	0	1.3	2.56	1.24	1471	1428	1449.5	1
P143050048	1	39	25.75	120.00	74	0	2	0	0	1.15	1.96	1.4	1446	1452	1449	1
P144170074	2	60	21.79	144.00	86	0	3	1	0	1.91	3.9	1.72	1420	1477	1448.5	1
P142250040	2	54	27.64	132.00	92	0	3	1	0	1.22	3.57	1.25	1495	1402	1448.5	1
P144150003	1	69	26.5	136.00	76	1	3	1	0	2.01	1.27	1.79	1468	1429	1448.5	1
P144090227	2	43	23.92	124.00	80	0	1	2	0	1.61	2.94	1.41	1459	1437	1448	1
P146190019	1	28	25.56	122.00	70	0	1	2	0	1.28	2.61	1.25	1463	1433	1448	1
P146120026	1	49	25.1	122.00	80	0	1	3	0	1.88	4.91	1.84	1415	1481	1448	1
P143140076	1	50	23.28	112.00	72	0	1	3	0	1.42	3.11	1.42	1460	1436	1448	1
P144020148	1	41	25.91	132.00	92	0		3	0	0.98	2.26	1.24	1503	1393	1448	1
P145150091	1	58	25.56	130.00	96	0			0	1.92	2.39	1.66	1500	1396	1448	1
P143250010	2	48	26.92	122.00	86	0	3	1	0	1.78	2.3	1.47	1480	1415	1447.5	1
P145060025	1	50	24.27	126.00	84	0	3	1	0	0.7	1.64	1.03	1446	1448	1447	1
P145120039	2	50	23.81	122.00	82	0	3		0	1.43	2.79	1.46	1444	1450	1447	1
P146190076	2	48	24.59	118.00	80	0	3	1	0	1.76	2.25	1.66	1466	1426	1446	1
P144150110	2	51	23.53	104.00	56	0	3	1	0	2.32	2.71	1.99	1460	1432	1446	1
P142200031	1	57	23.37	116.00	68	0	2	3	0	1.4	2.96	1.46	1431	1461	1446	1
P142110012	2	51	20.33	134.00	84		3	1	0	2.2	2.48	2.32	1521	1371	1446	1
P143240016	1	50	32.63	140.00	98	0	3	3	0	1.17	1.37	1.21	1447	1445	1446	1
P144150017	2	46	25.27	122.00	92	0	3	1	0	1.22	3.82	1.38	1443	1447	1445	1
P143100101	1	43	31.94	124.00	82	0	2	1	0	1.3	4.12	1.31	1464	1426	1445	1
P145190082	1	52	27.56	132.00	98	0		3	0	1.54	3	1.66	1493	1397	1445	1
P146050080	1	49	27.34	110.00	74	0	3	3	1	1.37	0.82	1.67	1495	1395	1445	1
P143180056	1	50	26.76	136.00	86	2	3	1	0	1.23	2.4	1.36	1457	1432	1444.5	1
P143250054	1	44	24.09	128.00	86	0	3	3	0	1.26	4	1.27	1436	1452	1444	1
P143210008	2	46	17.63	130.00	78	1	3	1	0	1.8	2.82	1.75	1469	1418	1443.5	1
P144230004	1	60	21.82	112.00	70	0	2	1	0	1.58	3.45	1.51	1433	1454	1443.5	1
P142240108	2	50	22.23	130.00	80	0	3	1	0	1.33	3.6	1.32	1451	1436	1443.5	1
P144260044	2	58	24.08	118.00	70				0	1.38	1.79	1.39	1450	1436	1443	1
P144010029	1	63	30.03	134.00	80	1	3	2	0	1.48	4.84	1.45	1489	1397	1443	1
P144080041	1	42	27.93	134.00	94	1	3	3	0	1.37	3.71	1.49	1495	1389	1442	1
P142250020	1	50	21.85	124.00	72	0	3	1	0	1.28	2.58	1.23	1475	1409	1442	1
P142110018	1	47	27.83	114.00	68	0	3	1	0	1.52	4.19	1.39	1406	1478	1442	1
P144090070	1	39	25.16	128.00	86	0	2	0	0	2.03	2.15	2.06	1478	1406	1442	1
P144300031	2	58	26.82	104.00	70	0	3	1	0	1.45	2.66	1.44	1441	1443	1442	1
P143170108	1	41	26.71	128.00	76	0	2	2	0	1.28	1.8	1.32	1505	1378	1441.5	1
P146120082	1	46	26.35	110.00	78	0	2	1	0	1.49	4.26	1.38	1459	1424	1441.5	1
P142150034	2	67	30.96	126.00	80	0	3	1	0	1.76	2.89	1.59	1474	1408	1441	1
P146260009	1	39	24.73	126.00	90	0	3	3	0	1.45	2.76	1.48	1475	1405	1440	1
P145290034	1	49	21.53	110.00	68				0	1.24	2.42	1.32	1415	1465	1440	1
P143200106	1	37	28.58	126.00	84	0	3	2	0	1.28	1.98	1.35	1490	1390	1440	1
P146060048	1	49	24.17	128.00	88	0	3	0	1	1.4	3.52	1.49	1428	1451	1439.5	1
P146050072	1	36	27.29	120.00	72	0		3	0	1.04	3.45	1.27	1430	1449	1439.5	1
P146160002	1	43	32.16	130.00	88				0	1.26	1.92	1.46	1457	1421	1439	1
P146160100	1	50	23.41	110.00	68	1	3	3	0	1.8	2.66	1.62	1458	1419	1438.5	1
P145260001	2	60	26.26	122.00	80	0	3	1	1	1.31	4.7	1.46	1425	1452	1438.5	1
P143200044	2	42	21.39	130.00	92	0	3	1	0	2.06	2.5	1.65	1472	1405	1438.5	1
P145160177	1	60	23.03	138.00	84	0	3	1	0	1.69	1.73	1.34	1429	1448	1438.5	1
P143250012	1	69	24.97	138.00	70	0	3	1	0	1.7	3.23	1.46	1455	1422	1438.5	1
P145070741	1	41	23.58	106.00	60	0		3	0	1.12	3.45	1.17	1366	1510	1438	1
P144170030	2	45	25.84	120.00	86		1	1	0	1.85	2.88	1.78	1485	1391	1438	1
P145210301	2	45	24.09	114.00	68	0	2	1	0	1.53	2.26	1.45	1468	1408	1438	1
P142120031	2	56	22.53	166.00	92	0	3	1	1	1.98	3.52	1.75	1370	1506	1438	1
P143250044	1	39	27.58	122.00	86		3	1	0	0.86	3.07	1.13	1439	1437	1438	1
P143070040	1	50	23.43	132.00	86	0	3	2	0	1.82	5.07	1.65	1450	1425	1437.5	1
P143220009	1	62	25.27	138.00	92		3	1	1	1.39	3.19	1.32	1428	1447	1437.5	1
P145060029	1	59	29.56	112.00	70				0	1.34	2.98	1.43	1488	1386	1437	1
P143060020	2	51	22.23	136.00	86	0	3	1	1	1.92	3.87	1.79	1481	1393	1437	1
P141080053	2	57	27.03	120.00	78	0			0	1.14	1.83	1.57	1496	1377	1436.5	1
P146260045	1	48	32.31	132.00	100		3	3	0	1.75	2.45	1.73	1481	1392	1436.5	1
P145260121	2	51	25.08	132.00	78	0	3	2	0	1.68	3.38	1.93	1436	1436	1436	1
P143080022	1	41	27.89	128.00	80	2	3	2	0	1.53	2.33	1.44	1446	1426	1436	1
P146130069	2	52	27.72	114.00	72				0	1.76	2.7	1.71	1409	1463	1436	1
P142250014	1	49	20.45	118.00	72	0	3	1	0	1.69	3.32	1.53	1504	1367	1435.5	1
P142260002	2	58	26.93	150.00	92	0	3	1	0	1.21	3.6	1.53	1441	1428	1434.5	1
P146130034	1	51	25.71	120.00	82	0	3	3	0	1.61	5.07	1.52	1445	1423	1434	1
P143260013	1	53	27.78	132.00	86		3	1	1	1.27	2.1	1.41	1435	1432	1433.5	1
P141150023	1	37	29.14	118.00	68	0	2		0	1.5	2.81	1.25	1495	1371	1433	1
P144220051	2	58	30.93	128.00	82	0	3	1	0	1.79	3.81	1.52	1462	1404	1433	1
P145260286	1	46	23.21	122.00	78	0	3	3	0	1.23	4.11	1.18	1336	1529	1432.5	1
P145150013	1	51	25.57	114.00	74	1	2	3	0	1.05	4.13	1.29	1332	1531	1431.5	1
P143140128	1	39	27.03	128.00	72	2	3	2	0	1.16	3.34	1.3	1431	1432	1431.5	1
P142260024	1	48	29.04	116.00	76	0	3	1	0	1.03	3.11	1.2	1463	1400	1431.5	1
P146200078	1	36	22.96	110.00	80				0	1.07	4.15	1.2	1415	1447	1431	1
P143180004	2	66	23.42	96.00	58		3	1	0	2.05	2.87	2.04	1454	1408	1431	1
P143130016	1	38	22.39	124.00	80	0	2	0	0	1.29	3.61	1.2	1445	1417	1431	1
P143030058	1	43	32.6	142.00	96		2	3	0	1.24	3.7	1.43	1424	1437	1430.5	1
P145300034	1	42	27.89	134.00	92				0	1.37	2.36	1.51	1419	1442	1430.5	1
P142120056	1	48	26.8	112.00	80	1	2	3	0	1.2	2.44	1.28	1427	1433	1430	1
P144220007	1	57	28.04	132.00	84	0	1	2	0	1.22	3.91	1.28	1462	1397	1429.5	1
P142110034	2	51	26.38	130.00	86	0	3	3	0	1.89	4.48	1.74	1361	1497	1429	1
P144160191	1	46	20.48	126.00	84	1	1	3	0	2.09	1.54	2.04	1416	1441	1428.5	1
P143040090	1	55	23	118.00	82	0	3	1	0	2.46	3.46	2	1434	1422	1428	1
P143100103	2	44	23.79	146.00	88	0	2	1	0	1.55	3.55	1.43	1469	1386	1427.5	1
P144040004	1	64	23.23	134.00	84	0	1	3	0	1.58	2.34	1.58	1408	1447	1427.5	1
P142110019	2	49	23.53	138.00	82	0	3	1	0	1.27	2.48	1.32	1410	1444	1427	1
P145140049	1	42	28.18	122.00	86			3	0	1.05	2.8	1.31	1387	1467	1427	1
P141030036	1	44	31.95	140.00	98	0	2	3	1	1.7	3.57	1.94	1422	1431	1426.5	1
P141200001	1	52	26.79	128.00	80	0	2	2	0	2.07	2.66	1.75	1415	1438	1426.5	1
P143260027	2	55	21.9	134.00	88	0			0	1.39	2.92	1.42	1484	1367	1425.5	1
P146300072	1	41	25.08	115.00	68	0	2	1	0	1.72	2.72	1.59	1367	1484	1425.5	1
P142070033	2	60	20.65	140.00	84	0	3	2	0	1.2	3.16	1.16	1411	1440	1425.5	1
P144290097	2	43	25.32	130.00	90	0	2	1	0	1.65	2.76	1.6	1415	1435	1425	1
P141080200	2	61	28.17	120.00	78				0	1.17	3.4	1.31	1461	1388	1424.5	1
P144220038	1	68	25.89	114.00	68	0	3	1	0	1.27	2.24	1.39	1442	1407	1424.5	1
P143040039	1	49	26.25	144.00	96	2	1	2	0	1.18	2.5	1.32	1507	1342	1424.5	1
P143190019	1	32	25.3	108.00	74	0	2	1	0	1.41	3.14	1.3	1486	1361	1423.5	1
P145190138	1	54	24.24	124.00	82	0	3	1	0	1.5	2.49	1.62	1446	1401	1423.5	1
P144160076	1	51	27.49	120.00	94	0	3	3	0	1.32	4.17	1.31	1433	1413	1423	1
P142260013	1	40	25.38	130.00	84	0	1	3	0	1.27	2.51	1.28	1423	1423	1423	1
P146180077	1	50	26.38	136.00	88	0	1	1	0	1.49	3.08	1.44	1430	1416	1423	1
P146190061	1	32	24.76	130.00	100	0	1	3	0	1.45	3.38	1.33	1460	1385	1422.5	1
P146240051	1	32	24.6	118.00	80	1	3	1	0	1.34	2.44	1.36	1458	1386	1422	1
P143060078	1	33	18.52			0		3	0	1.21	2.56	1.04	1474	1370	1422	1
P141150016	1	50	28.95	162.00	108	1	3	1	0	1.35	2.61	1.26	1449	1395	1422	1
P144220046	2	47	21.89	118.00	70	0	3	1	0	1.88	4.38	1.68	1414	1429	1421.5	1
P144160050	1	45	29.79	138.00	94				0	1.16	3.76	1.2	1416	1426	1421	1
P144010073	1	50	21.98	122.00	82	0	1	3	0	1.49	3.14	1.41	1435	1407	1421	1
P146190050	1	37	26.64	122.00	84	0	3	3	0	1.96	2.95	1.8	1443	1398	1420.5	1
P146090046	1	46	28.33	126.00	84	0	2	1	1	0.95	3.34	1.07	1395	1445	1420	1
P144030073	2	51	29.79	126.00	78	0	3	1	0	1.06	2.25	1.17	1410	1430	1420	1
P142130002	1	46	22.85	122.00	80	0	3	2	0	1.22	4.58	1.1	1439	1400	1419.5	1
P143170054	2	60	24.44	132.00	74	0		1	0	1.24	4.46	1.17	1408	1431	1419.5	1
P141230027	1	59	25.35	130.00	78	0	3	1	0	1.07	2.68	1.23	1443	1396	1419.5	1
P143140295	2	58	22.37	118.00	62		3	2	0	2.06	2.9	1.66	1419	1419	1419	1
P142260114	1	34	28.28	132.00	88	0	3	1	0	1.66	4.02	1.44	1486	1351	1418.5	1
P144280076	2	58	25.8	128.00	84	0	3	1	0	1.68	2.97	1.8	1432	1405	1418.5	1
P143280105	1	46	26.8	138.00	86	0	3	3	1	1.25	3.8	1.19	1430	1406	1418	1
P143040013	1	38	27.4	140.00	96	0	3	2	0	1.16	3.45	1.15	1460	1376	1418	1
P146240049	2	50	18.9	108.00	60	0	3	1	0	2.89	1.64	2.3	1423	1412	1417.5	1
P143180118	1	43	28.9	110.00	70	0	3	3	0	1.12	3.05	1.23	1423	1412	1417.5	1
P143190132	1	63	23.72	128.00	76	0	3	0	0	0.97	3.22	1.05	1525	1309	1417	1
P144180122	2	59	25.79	134.00	72		3	1	0	1.91	3.21	1.59	1428	1406	1417	1
P141150070	1	38	26.22	138.00	76	0	3	3	0	1.4	2.09	1.21	1426	1407	1416.5	1
P142200050	2	28	20.38	104.00	64	0		1	0	1.71	2.43	1.47	1476	1357	1416.5	1
P144300007	1	52	26.17	122.00	86	0	3	1	0	1.08	1.68	1.22	1354	1478	1416	1
P146190097	2	47	28.22	118.00	68	0	3		1	1.02	1.77	1.33	1468	1364	1416	1
P143240095	1	45	27.08	114.00	80	0			0	1	3.16	1.05	1470	1361	1415.5	1
P142250051	1	36	30.61	134.00	98	1	1	3	0	0.92	2.57	1.21	1410	1421	1415.5	1
P144230043	1	49	25.24	148.00	94		3	3	0	1.69	2.8	1.82	1397	1434	1415.5	1
P145240035	1	55	30.71	114.00	64		3	1	0	1.1	1.87	1.51	1315	1516	1415.5	1
P146090010	1	63	23.91	120.00	66	0		1	0	2.06	3.09	1.74	1383	1448	1415.5	1
P143280070	1	37	23.05	128.00	82	2	3	1	0	1.11	3.3	1.17	1467	1362	1414.5	1
P145270037	2	36	21.95	124.00	84	0	3	1	0	1.3	2.54	1.29	1435	1392	1413.5	1
P143270079	1	62	30.94	116.00	70	0	2	3	0	1.51	3.96	1.47	1450	1376	1413	1
P143170180	1	57	23.42	124.00	70	0	3	2	0	1.27	2.34	1.15	1420	1406	1413	1
P145240022	1	36	19.8	124.00	82	0	3	3	0	2.31	2.24	1.85	1412	1412	1412	1
P143030077	1	51	22.37	128.00	88			1	0	1.74	2.99	1.6	1444	1380	1412	1
P144170005	1	50	27.02	128.00	78	0	3	3	0	1.22	1.29	1.2	1396	1428	1412	1
P142190101	1	36	20.74	112.00	64		3	1	0	1.63	3.13	1.55	1475	1348	1411.5	1
P146230063	1	42	21.3	114.00	80	0		1	0	1.17	3	1.25	1427	1396	1411.5	1
P145240008	1	78	27.71	148.00	72	0	3	1	1	1.14	1.4	1.48	1403	1418	1410.5	1
P142080050	2	52	23.21	126.00	80	0	3	1	0	2.24	2.87	1.92	1402	1419	1410.5	1
P144010063	1	46	27.38	142.00	104	0	3		0	1.35	3.13	1.3	1422	1398	1410	1
P145070737	1	35	24.98	112.00	68	0	3	3	0	1.47	2.08	1.45	1411	1409	1410	1
P143140073	2	60	21.12	126.00	80		3	1	0	2.45	2.72	1.99	1418	1402	1410	1
P146300010	2	48	21.23	104.00	74	0	3	1	0	2.34	5.07	1.97	1363	1457	1410	1
P146160012	2	52	21.2	126.00	69	0	3	2	0	2.1	3.12	1.82	1405	1413	1409	1
P144100053	2	52	21.58	136.00	76	0	3		0	2.07	3.5	1.81	1397	1420	1408.5	1
P145270016	1	34	26.63	134.00	82	1	1	3	0	1.28	1.93	1.56	1472	1343	1407.5	1
P144090217	1	38	20.13	128.00	92	0		3	0	1.64	3.59	1.6	1343	1470	1406.5	1
P143030007	1	68	25.26	142.00	78	0	3	1	0	1.35	1.86	1.2	1397	1415	1406	1
P143070073	1	60	22.35	110.00	66	0	3	2	0	1.29	2.61	1.29	1390	1421	1405.5	1
P142270056	2	47	26.19	126.00	76	0	3	1	0	2.33	1.85	1.96	1413	1397	1405	1
P143190038	2	34	21.3	136.00	86	0	3	1	0	1.61	3.12	1.4	1420	1390	1405	1
P143270060	2	50	31.54	134.00	82	0			0	1.83	2.84	1.6	1375	1435	1405	1
P143040017	1	43	22.22	144.00	90		2	1	0	0.97	3.28	1.07	1421	1389	1405	1
P144090102	1	30	24.16	122.00	78	1	2	3	0	1.55	2.56	1.73	1438	1372	1405	1
P143030057	1	32	25.46	126.00	80	0	3	3	0	1.32	2.82	1.28	1384	1423	1403.5	1
P144090025	2	43	24.21	120.00	76	0			0	1.3	4.53	1.29	1459	1348	1403.5	1
P144080106	1	49	24.06	118.00	70	0		3	0	1.86	2.9	1.68	1427	1380	1403.5	1
P142240083	2	52	24.14	130.00	84		3	1	0	1.81	2.91	1.91	1405	1401	1403	1
P142070001	1	65	24.42	116.00	76	0	3	1	0	2.54	3.75	2.19	1412	1394	1403	1
P142210084	1	49	24.09	114.00	84	0	3	3	0	1.61	1.11	1.44	1421	1384	1402.5	1
P142270058	1	35	21.99	126.00	76	0		3	0	1.61	4.13	1.64	1423	1382	1402.5	1
P144010126	1	57	18.59	124.00	78	2	3	3	0	2.39	3.36	1.98	1395	1407	1401	1
P142170057	1	46	25.85	130.00	76	0	3	3	0	1.46	3.12	1.48	1315	1486	1400.5	1
P142240071	1	66	29.44	130.00	86	0	3	3	0	1.36	3.52	1.31	1388	1413	1400.5	1
P141020049	2	67	29.75	146.00	92	0	2	1	0	1.47	2.24	1.83	1417	1384	1400.5	1
P143270004	1	45	30.3	164.00	114	0	3	3	1	1.34	2.79	1.47	1379	1422	1400.5	1
P142140005	2	56	19.96	124.00	70	0	3	1	0	2.43	3.43	2.13	1477	1323	1400	0
P141080062	2	56	25.08	140.00	84	0	3	1	1	1.76	2.48	2.04	1384	1416	1400	0
P141150026	1	40	28.09	136.00	92	1	1	1	0	1.51	4.13	1.2	1390	1409	1399.5	0
P142240094	1	34	25.72	136.00	88	0	2	1	0	1.66	4.86	1.65	1402	1396	1399	0
P142170099	1	39	34.7	128.00	80	0	2	1	0	1.08	2.88	1.31	1407	1391	1399	0
P143210021	1	49	25.98	138.00	90	1	3	3	0	1.38	3.82	1.27	1420	1378	1399	0
P144100016	1	42	29.79	124.00	80	0	2	1	1	1.02	3.61	1.2	1397	1400	1398.5	0
P142140167	1	44	27.39	164.00	106	2		1	0	1.98	2.26	1.84	1368	1428	1398	0
P142180085	1	43	21.76	116.00	86	0	2	1	0	1.42	4.59	1.47	1388	1407	1397.5	0
P142190025	2	59	22.41	138.00	78	0	2	1	0	1.91	5.1	2.21	1385	1409	1397	0
P145050096	1	33	29.93	130.00	82	0	2	1	0	1.03	2.81	1.14	1418	1376	1397	0
P145150005	1	40	26.7	136.00	94	0	3	3	1	1.46	1.81	1.28	1411	1383	1397	0
P142260064	2	51	31.54	120.00	76	0	3	1	0	1.09	4.41	1.25	1412	1382	1397	0
P142270020	1	59	20.88	126.00	74		2	3	0	2.13	3.03	1.88	1364	1430	1397	0
P145140245	1	39	29.51	116.00	76	1	3	2	0	1.18	2.48	1.61	1424	1366	1395	0
P146190007	1	51	27.49	138.00	82	0	3	3	0	1.11	1.82	1.36	1421	1367	1394	0
P143200019	1	42	30.5	124.00	84	1	1	0	0	1.33	2.39	1.37	1397	1390	1393.5	0
P141140024	2	39	26.94	128.00	74	0	3		0	1.38	2.37	1.27	1515	1271	1393	0
P141130009	2	61	19.22	108.00	66	0	3	1	0	1.99	2.49	1.69	1390	1396	1393	0
P142280023	1	36	30.91	116.00	70	1	2	2	0	1.01	1.3	1.33	1369	1417	1393	0
P143110131	1	40	24.42	128.00	92	0	3		0	1.4	3.15	1.45	1413	1372	1392.5	0
P143250036	1	46	22.65	128.00	88	2	3		0	1.57	5.2	1.44	1427	1358	1392.5	0
P144030069	1	46	27.49	124.00	78	0	3	1	0	1.07	3.29	1.21	1402	1382	1392	0
P142240098	1	44	29.72	134.00	96	0	3	3	1	1.42	3.55	1.48	1363	1421	1392	0
P143190006	1	56	22.71	138.00	88	0	1	3	0	1.53	3.77	1.38	1419	1365	1392	0
P142190023	2	51	32.53	136.00	86	0	3	1	0	1.56	3	1.6	1357	1426	1391.5	0
P142110040	1	56	22.65	122.00	84	0	1	3	0	1.55	5.23	1.59	1404	1378	1391	0
P143060105	1	61	28.94	120.00	68	0	1	2	0	1.29	2.94	1.52	1432	1350	1391	0
P144140051	1	43	28.58	108.00	80	1	3	3	0	1.19	3.29	1.16	1382	1398	1390	0
P141040021	1	35	25	134.00	84	0	3	1	0	1.28	3.44	1.62	1403	1376	1389.5	0
P144090076	2	44	22.71	128.00	78	0	2	1	1	1.26	2.49	1.37	1373	1406	1389.5	0
P143270041	1	52	28.69	102.00	74	1	3	0	1	0.83	3.2	0.94	1374	1405	1389.5	0
P146090078	1	47	22.74	106.00	72	2	2	1	0	1.38	3.36	1.28	1382	1396	1389	0
P146190022	2	49	19.95	120.00	76	0	3	1	0	1.91	1.75	1.72	1384	1394	1389	0
P143180094	2	55	24.06	102.00	62	0	3	1	0	1.84	2.56	1.49	1351	1426	1388.5	0
P146190014	1	33	21.53	122.00	72	0	3	3	0	1.89	1.94	1.59	1434	1342	1388	0
P143180044	2	59	28.02	104.00	58	0	3	1	0	1.46	3.15	1.45	1388	1388	1388	0
P141070027	2	58	23.72	114.00	66	0	3	1	0	2.45	4	2	1437	1339	1388	0
P143120001	1	50	27.27	138.00	96	0			0	0.64	1.87	0.82	1424	1351	1387.5	0
P143210026	1	52	24.78	126.00	84	1	3		0	1.29	3.34	1.32	1413	1361	1387	0
P146260040	1	46	29.73	116.00	80	0	2	1	0	1.09	2.72	1.29	1400	1373	1386.5	0
P146090064	1	45	23.74	130.00	94				0	2.03	2.98	1.87	1356	1417	1386.5	0
P141110012	1	63	23.98	128.00	72	0	3	1	0	1.33	3.21	1.32	1431	1342	1386.5	0
P142190041	2	51	22.04	96.00	58	0	1		0	2.44	4.45	1.78	1447	1326	1386.5	0
P144010049	2	44	20.21	112.00	78	0	2	1	0	3.11	1.37	2.29	1395	1377	1386	0
P144010098	1	37	27.06	122.00	84	0	3	2	1	1.36	2.68	1.39	1428	1343	1385.5	0
P141150019	1	42	17.07	100.00	68	0	2	1	0	1.74	2.77	1.46	1345	1426	1385.5	0
P142170060	1	45	29.06	130.00	94	0	3	1	0	1.28	4.71	1.3	1418	1350	1384	0
P145210005	1	40	23.18	130.00	80	0		2	0	1.19	1.37	1.14	1394	1374	1384	0
P144150059	2	62	24.05	138.00	84		3	1	0	2.64	3.14	2.31	1352	1416	1384	0
P144290084	1	45	25.74	132.00	92	0	3	3	0	1.4	2.86	1.57	1352	1414	1383	0
P144170043	2	53	23.26	130.00	86	0	3	1	0	1.5	3.76	1.43	1396	1369	1382.5	0
P143310089	2	63	22.13	110.00	72	0	3	1	1	1.7	4.16	1.73	1323	1442	1382.5	0
P143240028	1	47	24.46	130.00	78	0	3	1	0	1.5	3.69	1.62	1317	1446	1381.5	0
P144140049	1	57	26.17	140.00	88		3	3	0	1.61	3.02	1.79	1373	1390	1381.5	0
P143270001	1	32	21.12	116.00	68	0	3	3	0	1.89	2.38	1.65	1380	1382	1381	0
P143120109	1	51	24.24	138.00	84	0	3	1	0	1.52	4.44	1.54	1440	1321	1380.5	0
P142180087	1	39	28.14	126.00	78	0	3	3	0	1.28	3.93	1.34	1375	1386	1380.5	0
P144220055	2	39	20.35	146.00	84	0	2	1	0	2.22	2.8	1.99	1395	1365	1380	0
P144010035	2	64	23.34	114.00	72		3	1	0	1.95	3.68	1.43	1388	1372	1380	0
P142180010	1	43	26.2	142.00	98	1	2	1	1	1.83	3.07	2.03	1368	1392	1380	0
P142260172	1	38	25.55	128.00	74	0		1	0	1.19	3.08	1.23	1398	1362	1380	0
P143110079	1	66	19.67	136.00	76	0	3	3	0	1.19	2.43	1.15	1412	1347	1379.5	0
P143030061	1	47	24.4	100.00	60		3	1	0	1.5	3.16	1.59	1388	1371	1379.5	0
P145300090	2	41	19.25	94.00	58		3		0	1.92	2.59	1.64	1369	1389	1379	0
P143310076	2	43	21.29	114.00	66	0	3	1	0	0.98	2.34	1.21	1357	1400	1378.5	0
P143220060	2	41	23.09	104.00	68		2	1	0	1.64	2.91	1.59	1402	1355	1378.5	0
P145300101	1	30	28.63	100.00	58	1	3	1	0	1.21	4.04	1.28	1426	1331	1378.5	0
P142260092	1	47	32.6	114.00	76	2	3	2	0	1.2	3.8	1.26	1367	1389	1378	0
P142270065	2	37	28.12	130.00	90	0	2	1	1	1.15	2.8	1.19	1400	1355	1377.5	0
P144210096	2	52	23.23	140.00	94	0			0	2.41	2.78	1.99	1307	1447	1377	0
P142070005	2	44	24.18	114.00	70	0	1		0	1.83	3.48	1.7	1368	1385	1376.5	0
P142100005	1	58	26.32	126.00	84	0	3	1	0	1.75	2.84	1.52	1407	1346	1376.5	0
P146170099	2	51	23.24	106.00	64	0			0	1.53	2.55	1.46	1370	1383	1376.5	0
P142200047	1	40	26.84	130.00	72		2	1	1	1.1	3.65	1.21	1378	1375	1376.5	0
P145100071	1	42	26.45	132.00	84				0	1.15	1.65	1.44	1382	1370	1376	0
P145270365	2	51	34.97	124.00	62	0	3	1	0	1.98	5.19	1.95	1320	1432	1376	0
P141110033	1	46	23.08	126.00	82				1	1.46	3.63	1.35	1350	1401	1375.5	0
P145080022	2	52	26.64	126.00	68				0	1.61	2.94	1.57	1388	1363	1375.5	0
P146030037	1	38	24.84	102.00	70	0	3	0	0	1.21	2.53	1.23	1398	1353	1375.5	0
P141030559	1	43	19.44	124.00	80				0	2.14	1.86	2.15	1393	1357	1375	0
P143030064	1	31	19.97	112.00	62	1	3	2	0	1.83	3.3	1.74	1438	1311	1374.5	0
P142120018	2	39	20	102.00	66	0	2	1	0	1.9	2.4	1.6	1368	1381	1374.5	0
P145220145	2	53	28.42	128.00	90	0			0	1.49	2.36	1.58	1409	1340	1374.5	0
P144010111	2	41	22.64	96.00	64	1			0	1.78	3.01	1.39	1364	1384	1374	0
P143170092	1	56	24.75	106.00	74	0	3	1	0	1.64	3.51	1.4	1380	1368	1374	0
P144280078	2	36	15.88	114.00	86	0	2	1	0	2.14	2.2	1.66	1395	1351	1373	0
P143190010	1	44	25.91	130.00	86	0	2	3	0	2.61	3.01	2.11	1440	1306	1373	0
P144150074	1	40	23.73	140.00	88	0	2	1	0	1.08	3.2	1.11	1336	1410	1373	0
P145160021	1	36	23.19	144.00	100	1	3	1	0	1.91	3.52	1.55	1357	1389	1373	0
P142080024	1	59	23.73	124.00	70	0	3	1	0	1.29	2.85	1.25	1371	1374	1372.5	0
P143120156	2	48	22.78	98.00	60	0	3	1	0	1.53	3.29	1.51	1403	1342	1372.5	0
P145280048	1	52	25.08	114.00	72	0	3	2	0	1.61	3.78	1.75	1454	1291	1372.5	0
P142240135	2	46	26.87	110.00	66	0	3	1	0	2.2	3.09	1.84	1284	1460	1372	0
P146170057	1	43	24.31	114.00	72	1	2	1	0	1.69	3.11	1.52	1388	1356	1372	0
P142100042	2	66	27.4	138.00	80	0	3	1	0	1.65	1.85	1.73	1370	1374	1372	0
P143240054	2	62	24.26	118.00	70	0	3		0	1.76	3.9	1.66	1360	1384	1372	0
P142120041	1	48	25.02	126.00	76	0	3	1	0	1.38	3.38	1.24	1357	1386	1371.5	0
P144090231	1	52	23.95	122.00	88	1			0	1.34	2.92	1.31	1375	1368	1371.5	0
P141100028	2	48	29.27	124.00	86	0	3	1	0	1.48	3.54	1.6	1401	1341	1371	0
P142110026	1	46	27.16	112.00	82	0	2	3	1	1.49	6.05	1.55	1425	1317	1371	0
P141100030	1	49	24.42	116.00	66	0	3	3	0	1.51	1.82	1.46	1368	1371	1369.5	0
P143040052	1	48	26.84			0	3	1	0	1.56	3.52	1.85	1353	1386	1369.5	0
P144180066	2	64	22.14	142.00	82		3	1	0	1.58	3.27	1.36	1359	1379	1369	0
P144020015	1	56	31.68	132.00	84	0	3	1	0	1.05	2.96	1.05	1378	1360	1369	0
P146210036	1	42	28.06	116.00	80				0	1.49	3.56	1.49	1383	1353	1368	0
P143030140	1	50	26.75	144.00	92		1		0	2.1	3.07	2.1	1372	1364	1368	0
P144160058	1	48	24.88	116.00	76	1	2	2	0	1.55	2.66	1.22	1352	1383	1367.5	0
P143050022	1	54	24.26	114.00	76		3	1	0	1.69	2.51	1.59	1391	1344	1367.5	0
P144170070	1	42	26.11	112.00	82	0	3	3	0	2.28	2.34	1.94	1343	1392	1367.5	0
P143220048	2	59	23.42	150.00	86		3	1	0	2.12	2.9	1.82	1339	1396	1367.5	0
P146060099	1	36	21.88	126.00	80	0	3	0	0	2.18	1.81	1.92	1383	1352	1367.5	0
P142280018	1	59	29.98	128.00	90	0	2	0	1	1.2	2.79	1.15	1352	1382	1367	0
P146170054	1	48	22.89	114.00	78	1	3		0	1.29	1.83	1.37	1429	1305	1367	0
P143070500	2	51	26.08	114.00	70		3	1	0	1.87	3.6	1.53	1329	1404	1366.5	0
P143240021	2	46	27.23	130.00	70	0	2	1	0	1.52	2.48	1.57	1356	1377	1366.5	0
P143040012	1	51	25.31	134.00	80	1	2		0	1.4	3.98	1.47	1339	1394	1366.5	0
P146180074	1	49	24.12	118.00	74	2	3	2	0	1.53	3.38	1.4	1356	1375	1365.5	0
P143120200	2	37	21.28	134.00	76		2	1	0	1.91	2.12	1.63	1351	1378	1364.5	0
P143070097	2	48	20.98	100.00	68		3	1	0	1.53	3.35	1.47	1350	1379	1364.5	0
P144110074	1	45	26.64	124.00	84	0	2	1	1	1.25	3.12	1.16	1377	1352	1364.5	0
P144040044	1	32	28.37	126.00	72	1	3	1	0	1.13	2.95	1.16	1355	1374	1364.5	0
P146030026	2	60	26.75	134.00	70	0	3	1	0	1.7	4.09	1.62	1369	1358	1363.5	0
P144080069	1	34	29.27	126.00	72	0	1	1	0	0.92	2.67	1.2	1360	1366	1363	0
P145260100	1	51	26.63	128.00	82	0	3		0	1.23	3.53	1.34	1370	1356	1363	0
P144250032	1	44	26.37	134.00	82				0	1.23	2.6	1.38	1341	1385	1363	0
P141140003	1	45	24.86	130.00	88	1	2	2	0	1.31	2.7	1.24	1349	1376	1362.5	0
P143100156	1	38	30.88	130.00	82	0	3	3	0	1.47	2.87	1.44	1372	1353	1362.5	0
P146170018	1	69	24.14	132.00	76	0	3	1	1	1.33	2.88	1.44	1355	1370	1362.5	0
P146110015	2	42	21.87	122.00	72	0	2	1	0	2.32	2.36	1.95	1339	1385	1362	0
P142240037	2	41	28.02	134.00	84	0	2	1	0	1.11	1.98	1.3	1321	1402	1361.5	0
P143170095	2	39	25.47	122.00	76	0	2		0	1.41	2.35	1.4	1398	1325	1361.5	0
P146050065	1	41	24.11	124.00	70				0	1.31	1.91	1.34	1320	1403	1361.5	0
P145270034	1	53	31.06	130.00	90	1	3	1	1	1.06	2.07	1.26	1373	1350	1361.5	0
P142100034	2	45	36.39	124.00	80	0	1		1	1.78	5.59	1.5	1440	1282	1361	0
P146160043	1	48	21.91	114.00	76	0	3	3	0	1.21	2.14	1.33	1393	1329	1361	0
P143240103	1	43	24.87	112.00	74	0		3	0	1.22	1.88	1.11	1331	1391	1361	0
P141140073	1	66	25.8	112.00	76	0	3	1	0	1.67	1.84	1.41	1344	1377	1360.5	0
P143310083	1	42	20.48	138.00	78		2		0	1.99	2.19	1.65	1350	1371	1360.5	0
P144290015	1	42	26	132.00	98	0	2	1	1	1.45	1.77	1.47	1372	1349	1360.5	0
P144100054	1	60	24.01	116.00	70	0	3	1	0	1.28	3.01	1.29	1343	1377	1360	0
P141200028	1	49	21.49	122.00	80	0	1	1	0	2.08	5.69	1.79	1371	1348	1359.5	0
P146210047	1	52	25.51	122.00	80				0	1.6	2.84	1.49	1401	1318	1359.5	0
P143070056	2	47	36.37	158.00	104	0	3	1	0	1.59	3.14	1.67	1318	1400	1359	0
P142180020	1	36	23.66	136.00	84	2	2	1	0	2.06	3.62	1.68	1390	1328	1359	0
P143200013	2	52	36.56	142.00	92		1	1	0	1.51	3.45	1.55	1364	1354	1359	0
P143150102	2	50	25.88	124.00	88	0	3	1	0	1.58	2.77	1.27	1375	1343	1359	0
P145300094	1	45	25.98	134.00	82	0	1	3	1	1.3	2.23	1.51	1387	1330	1358.5	0
P141290018	1	56	24.97	116.00	68		1	3	0	1.31	3.53	1.22	1371	1346	1358.5	0
P144160056	1	46	26.82	130.00	82	0	3	1	0	1.17	2.1	1.4	1349	1368	1358.5	0
P143170083	2	53	23.83	124.00	74		3		0	1.96	3.9	1.86	1399	1317	1358	0
P145220132	1	30	28.47	122.00	68	0	3	2	0	0.89	2.43	1.08	1310	1406	1358	0
P142260036	2	46	24.87	100.00	60	1	3		0	2.38	2.3	1.99	1338	1378	1358	0
P142250054	1	36	25.62	154.00	90	0	2	2	0	0.97	3.55	1.2	1369	1347	1358	0
P142080010	1	42	28.7	142.00	90	1	2	2	0	1.29	4.23	1.21	1356	1359	1357.5	0
P143210033	2	72	27.26	120.00	66	0	2	1	0	2.91	4	2.35	1353	1362	1357.5	0
P142210067	1	31	27.3	118.00	70	0	2	2	0	0.86	1	1.16	1330	1385	1357.5	0
P144140039	1	43	25.68	118.00	82	0	3	1	0	1.18	2.98	1.23	1367	1348	1357.5	0
P141250018	1	46	24	166.00	106		3	1	1	1.01	3.06	1.1	1381	1333	1357	0
P143200007	2	51	26.1	118.00	76	0	3	1	0	1.63	4.11	1.55	1284	1429	1356.5	0
P146030090	1	38	27.22	138.00	98	0	3	1	0	1.36	3.81	1.43	1414	1299	1356.5	0
P143180041	2	52	20.93	128.00	80	0	3	1	0	2.11	3.98	2.14	1333	1379	1356	0
P143180005	2	60	26.76	110.00	76	0	3	1	0	2.77	2.01	2.58	1371	1340	1355.5	0
P142190183	1	34	28.73	136.00	74	1	1	1	0	1.46	4.76	1.33	1376	1335	1355.5	0
P144040051	1	57	22.25	126.00	82	0	3	1	0	1.28	2.81	1.29	1340	1371	1355.5	0
P145280084	1	39	25.77	136.00	80	0	2	1	0	1.55	3.09	1.51	1357	1354	1355.5	0
P143180024	1	43	24.39	128.00	70	0	2	0	0	1.08	2.78	1.27	1368	1342	1355	0
P142180043	1	44	27.41	144.00	116	0	2	0	1	1.76	3.41	1.86	1340	1370	1355	0
P146160084	2	51	23.61	136.00	84	0	3	1	0	1.52	2.32	1.49	1372	1338	1355	0
P144240049	2	58	21.73	112.00	78	0	3	1	0	1.89	5.73	1.99	1349	1360	1354.5	0
P143130053	1	37	28.02	134.00	78	0	3	3	0	1.08	2.26	1.2	1354	1351	1352.5	0
P142200088	1	39	21.94	138.00	90	0	3	3	0	1.62	5.31	1.72	1355	1349	1352	0
P143280098	2	52	23.74	122.00	86	0	3	1	0	2.51	2.8	1.87	1395	1309	1352	0
P145240036	2	65	26.17	144.00	80	0	3		0	1.61	3.19	1.52	1331	1373	1352	0
P143170079	1	51	22.54	114.00	64	0			0	1.72	2.4	1.49	1456	1247	1351.5	0
P142170091	1	51	29.87	134.00	92	0	3	1	0	1.41	4.5	1.59	1364	1339	1351.5	0
P143030109	1	44	27.06	130.00	84	0	1	2	0	1.36	5.24	1.37	1334	1368	1351	0
P143010051	2	37	18.24	112.00	72		2	1	0	2.28	2.16	1.8	1353	1349	1351	0
P145100041	2	57	23.18	130.00	74	0	3	1	0	2.18	1.67	2.13	1298	1404	1351	0
P143060013	2	66	26.87	100.00	64	0	3	1	0	2.5	3.74	1.96	1297	1405	1351	0
P144020021	2	49	19.77	112.00	70	0	3	1	0	2.98	2.48	2.41	1340	1360	1350	0
P145260003	1	64	24.35	112.00	72	1	3	1	1	1.16	3.34	1.27	1316	1384	1350	0
P144180038	1	49	28.34	124.00	86	1	2	1	0	1.14	2.64	1.15	1388	1312	1350	0
P145220140	1	38	25.25	132.00	78	0	2		0	1.71	4	1.6	1332	1367	1349.5	0
P145120031	2	57	23.03	128.00	74	0	3	1	0	1.76	3.54	1.73	1353	1345	1349	0
P146260031	1	47	32.15	108.00	80				0	1.21	2.45	1.17	1375	1322	1348.5	0
P146140023	2	69	25.39	132.00	68	0	3	1	0	1.91	4.13	1.7	1368	1329	1348.5	0
P144010091	1	52	26.43	132.00	86		2	3	0	1.84	5.46	1.47	1354	1343	1348.5	0
P141130094	1	31	26.33	134.00	82	0	2	2	0	1.04	2.48	1.1	1390	1307	1348.5	0
P142130027	1	42	18.07	102.00	62	0		3	0	1.89	2	1.3	1331	1366	1348.5	0
P143180017	2	56	26.59	108.00	70	0	2	1	0	1.53	3.51	1.34	1376	1319	1347.5	0
P146270021	2	37	24.02	110.00	82	0	1	0	0	0.72	1.55	1.11	1375	1320	1347.5	0
P143140002	2	35	21.43	124.00	76	0	1	3	0	2.71	2.04	2.32	1411	1284	1347.5	0
P143040054	2	46	24.48	112.00	72	0	2	1	0	2.59	3.92	2.4	1437	1257	1347	0
P143200100	1	43	25.27	138.00	80	0	2	1	0	1.24	3.44	1.34	1365	1329	1347	0
P142270041	2	60	25.5	128.00	88	0	3	1	0	1.29	2.95	1.44	1323	1370	1346.5	0
P146120037	2	57	32.88	124.00	74	0			0	1.62	3.9	1.49	1345	1348	1346.5	0
P144170035	1	55	28.02	126.00	86	0		0	0	1.14	3.62	1.1	1352	1340	1346	0
P144090090	2	56	23.39	110.00	70	0	2	1	0	1.57	3.35	1.59	1324	1368	1346	0
P143190054	2	39	20.55	106.00	72	0	2	1	0	1.39	4	1.42	1312	1379	1345.5	0
P146130065	1	53	26.45	114.00	82	1	3	3	0	1.22	4.62	1.37	1301	1389	1345	0
P146230122	1	56	30.94	120.00	70	1	1	3	0	1.4	3.64	1.32	1360	1329	1344.5	0
P142170036	1	44	27.45	146.00	94	0	2	2	0	1.56	4.26	1.38	1323	1366	1344.5	0
P144210097	2	47	27.45	118.00	66	0	3		0	1.54	3.22	1.37	1344	1345	1344.5	0
P144280042	1	48	24.51	132.00	84	0		3	0	1.22	2.81	1.25	1393	1296	1344.5	0
P143170015	2	35	24.32	124.00	84	0	1	1	0	1.98	2.56	1.71	1291	1397	1344	0
P142100047	2	58	22.54	94.00	52	0	3	1	0	1.57	2.85	1.4	1366	1322	1344	0
P144120016	1	43	24.35	106.00	64	1	2	1	0	1.33	3.63	1.22	1389	1298	1343.5	0
P143140050	1	56	23.34	112.00	72	0		3	0	1.78	3.51	1.63	1366	1321	1343.5	0
P144220057	1	51	25.83	140.00	94		3	1	0	2.07	3.09	1.78	1365	1322	1343.5	0
P143270045	1	45	23.72	126.00	68	0	3	3	0	0.83	0.95	0.99	1329	1357	1343	0
P143270005	1	60	23.24	128.00	82	0		2	0	2.24	2.98	1.79	1212	1473	1342.5	0
P143070099	2	53	21.71	124.00	72	0	2	1	0	2.68	4.16	2.41	1323	1361	1342	0
P142240079	1	60	20.19	122.00	78	0	3	1	1	1.93	1.9	1.5	1360	1324	1342	0
P146030055	2	43	27.34	130.00	74	0	2	1	1	1.22	3.45	1.2	1354	1329	1341.5	0
P143180050	2	36	23.74	104.00	58	0	2	3	0	1.53	2.85	1.49	1351	1332	1341.5	0
P146240069	1	51		114.00	60	0	3	2	0	1.14	2.07	1.25	1341	1342	1341.5	0
P141080017	1	41	21.49	124.00	74	2	1	1	0	2	2.69	2.03	1356	1327	1341.5	0
P145240057	2	51	28.37	104.00	68	0	3	1	0	1.32	2.67	1.27	1326	1356	1341	0
P143080078	1	40	26.93	152.00	106	1	3	3	0	1.6	2.95	1.55	1356	1325	1340.5	0
P146040094	1	51	24.81	118.00	84	1	3	1	0	1.19	3.56	1.28	1316	1364	1340	0
P143260067	2	57	20.44	112.00	60		3	1	0	1.99	2.96	1.85	1352	1328	1340	0
P143040057	1	45	27.19	134.00	86	0		3	0	1.48	4.33	1.52	1299	1380	1339.5	0
P141280043	2	60	32	124.00	68	0	3	1	0	1.92	2.45	1.83	1454	1224	1339	0
P146060151	1	31	19.41	116.00	76		1	1	0	1.08	1.72	1.04	1296	1382	1339	0
P142100014	1	49	22.83	132.00	96	0	3	1	0	1.49	3.75	1.34	1336	1342	1339	0
P143170010	1	61	24.2	128.00	86	0	3	1	0	1.58	2.45	1.47	1314	1364	1339	0
P144100005	2	43	20.82	106.00	64	0	3		0	2.01	2.16	1.64	1329	1348	1338.5	0
P142100035	2	42	21.87	128.00	86	0	2	1	0	1.81	4.52	1.63	1368	1309	1338.5	0
P145280006	1	43	32.32	130.00	90	1	3	3	1	0.9	1.72	1.26	1293	1383	1338	0
P142250093	1	40	20.04	124.00	74	0	2	3	0	2.43	2.86	2.03	1323	1353	1338	0
P143110068	1	54	26.47	124.00	82	1	3	1	0	0.76	1.65	0.96	1285	1391	1338	0
P143270044	1	44	22.75	132.00	82	0	2	3	0	1.74	2.08	1.35	1339	1336	1337.5	0
P144030070	1	34	24.15	120.00	76	0	2	3	0	1.57	1.95	1.43	1324	1351	1337.5	0
P141080048	1	51	28.82	130.00	84	0	2	3	1	1.22	4.31	1.37	1339	1336	1337.5	0
P143180077	1	46	22.31	116.00	68	0			0	1.33	3.91	1.55	1371	1303	1337	0
P143130068	2	49	30.37	116.00	68	0	3	1	0	1.6	3.83	1.48	1346	1328	1337	0
P144280024	1	49	29	138.00	94	0	3	3	0	1.59	2.17	1.65	1325	1348	1336.5	0
P143210009	2	38	22.62	112.00	70	0	2	1	0	1.79	2.93	1.69	1333	1340	1336.5	0
P142210021	1	48	26.23	126.00	70	0	3	2	0	1.97	4.76	1.7	1339	1334	1336.5	0
P143100085	2	54	23.87	122.00	84	0	3	1	0	2.15	2.6	1.49	1344	1329	1336.5	0
P141220034	1	47	25.52	124.00	80	2		3	0	1.1	2	1.22	1282	1390	1336	0
P143200040	2	52	19.35	118.00	74		2		0	1.89	3.96	1.65	1338	1334	1336	0
P143120207	2	45	21.86	110.00	66	0	3	1	0	1.47	2.02	1.53	1289	1383	1336	0
P141140045	1	41	22.09	122.00	78	0	2	1	0	1.79	3.54	1.38	1367	1304	1335.5	0
P145040152	1	47	25.33	116.00	74		3	1	0	1.05	4	1.21	1365	1305	1335	0
P146300063	2	37	20.4	127.00	89		3	1	0	1.85	2.22	1.67	1342	1328	1335	0
P143050069	1	50	24.59	106.00	66	0	3	3	0	1.33	4.13	1.32	1346	1324	1335	0
P143110038	1	39	21.64	118.00	78	1	3	1	0	1.43	4.03	1.42	1313	1355	1334	0
P143240035	2	52	23.88	120.00	70		3		0	2.98	3.66	2.28	1328	1340	1334	0
P143200066	2	51	24.77	132.00	84	0	3	1	0	1.37	3.19	1.56	1316	1351	1333.5	0
P143110083	2	48	18.51	98.00	66	0	3		0	2.27	2.92	1.83	1352	1315	1333.5	0
P142070058	1	33	24.38	138.00	84	1	2	1	0	1.27	3.68	1.28	1355	1311	1333	0
P143250021	1	57	32.93	126.00	76				0	1.2	2.77	1.39	1318	1348	1333	0
P144090066	2	51	24.95	130.00	70		3	1	0	1.77	3.56	1.73	1340	1326	1333	0
P142130006	2	51	23.98	132.00	86	0	3	1	0	2.03	2.59	1.58	1341	1324	1332.5	0
P143250015	1	50	27.76	134.00	88	0	3	1	0	1.74	3.09	1.51	1216	1449	1332.5	0
P145210034	1	51	22.07	118.00	86	0	3	3	0	1.11	3.04	1.08	1309	1356	1332.5	0
P144090131	2	62	26.4	132.00	70	0	3	1	0	1.85	3.73	1.94	1354	1310	1332	0
P145130008	1	44	24.61	118.00	78	0	3	3	0	1.46	3.46	1.37	1377	1287	1332	0
P142150020	2	49	27.76	118.00	82	0	1	1	0	1.11	3.25	1.2	1402	1262	1332	0
P142120002	1	41	27.66	126.00	84	0		3	0	1.32	3.35	1.43	1381	1283	1332	0
P143250085	1	52	21.14	114.00	78	0	3	3	0	1.61	2.54	1.4	1319	1344	1331.5	0
P143170005	1	51	24.16	122.00	70	1	3	3	0	1.77	1.93	1.5	1313	1350	1331.5	0
P144010122	1	63	29.15	120.00	72	0		3	0	0.94	2.74	0.96	1311	1351	1331	0
P144230069	1	46	25.94	116.00	80	0	3	3	0	1.01	2.41	1.09	1296	1365	1330.5	0
P144090095	1	41	19.83	102.00	68	0	2	3	0	1.86	2.9	1.6	1342	1319	1330.5	0
P143070029	1	43	25.12	156.00	102	0	1	1	1	1.72	3.76	1.72	1378	1283	1330.5	0
P145210120	1	45	25.84	122.00	68	0	3	1	0	1.55	3.59	1.44	1351	1308	1329.5	0
P143130109	1	42	24.75	120.00	76	0	3	3	0	1.31	2.64	1.22	1350	1309	1329.5	0
P144230089	1	56	26.26	124.00	80	0	3		0	1.19	3.72	1.13	1323	1336	1329.5	0
P141100007	1	50	27.54	114.00	76	1	3	3	0	1.57	2.9	1.74	1355	1304	1329.5	0
P142210056	1	39	28.5	114.00	76	0	3	3	0	1.4	3.06	1.59	1358	1300	1329	0
P142140166	2	32	20.76	122.00	82	2	3	1	0	1.72	2.83	1.5	1243	1415	1329	0
P143060042	1	38	24.96	124.00	80	1	2	1	0	1	2.58	1.2	1289	1368	1328.5	0
P145220146	1	53	24.67						0	1.25	2.13	1.55	1321	1336	1328.5	0
P146160057	1	61	23.37	132.00	80	0	2	3	1	1.65	2.23	1.57	1308	1349	1328.5	0
P144030049	2	52	18.41	116.00	72	0	3	1	0	1.83	2.81	1.68	1351	1305	1328	0
P142270066	1	69	19.75	122.00	70	0	3	3	0	1.23	1.65	1.34	1257	1399	1328	0
P141080070	1	42	26.5	114.00	70	0	2	2	0	1.04	3.54	1.34	1302	1353	1327.5	0
P143080004	1	38	30.35	132.00	92	1	2	1	0	1.32	3.8	1.3	1315	1340	1327.5	0
P143210015	1	49	25.41	120.00	86	1	2	2	0	1.13	2.41	1.16	1330	1325	1327.5	0
P141160032	2	40	21.62	106.00	70	1	2	1	0	1.69	2.71	1.25	1317	1337	1327	0
P146170072	1	59	23.88	120.00	68	0	3	3	0	1.65	3.26	1.78	1323	1331	1327	0
P144140085	1	41	29.25	138.00	84	0	3		0	1.36	2.97	1.43	1359	1294	1326.5	0
P143060112	2	48	23.92	114.00	72	0	1	1	0	2.08	2.32	1.6	1261	1392	1326.5	0
P142240091	1	43	25.38	126.00	76	0	3	3	0	1.35	3.36	1.37	1393	1260	1326.5	0
P141140011	1	37	31.12	132.00	80	0	2	1	0	1.08	2.42	1	1323	1330	1326.5	0
P143070224	1	51	26.12	122.00	78	1	2	0	0	1.31	2.26	1.53	1334	1318	1326	0
P144210103	1	41	24.54	112.00	68		3	3	0	1.05	0.73	1.14	1299	1353	1326	0
P141200031	2	46	23.47	110.00	72	0	3	1	0	1.24	2.08	1.37	1325	1326	1325.5	0
P145260046	2	41	22.27	116.00	80	0	3	1	0	1.92	2.74	1.72	1319	1331	1325	0
P145260050	1	56	23.88	114.00	80	0		2	0	2.14	2.58	1.76	1319	1330	1324.5	0
P143260096	2	40	22.41	110.00	70	0	2	1	0	1.98	2.51	1.63	1295	1354	1324.5	0
P142130011	1	44	21.39	122.00	72	0	2	1	0	2.9	2.59	2.13	1324	1325	1324.5	0
P142180082	1	43	26.41	114.00	72	0	2	1	0	1.33	3.82	1.41	1311	1337	1324	0
P142170055	1	50	32.47	132.00	92	0		0	0	1.1	3.38	1.22	1491	1157	1324	0
P144230071	1	50	25.19	122.00	78	0	3	1	0	1.37	4.63	1.35	1355	1292	1323.5	0
P146240010	2	57	23.56	108.00	60	0	3	1	0	1.84	2.92	1.72	1309	1337	1323	0
P146170016	1	61	22.43	120.00	80				0	1.73	1.93	1.44	1343	1303	1323	0
P141040045	1	47	27.18	144.00	88		3	1	1	1.18	1.59	1.75	1338	1308	1323	0
P144030041	1	49	25.44	118.00	76	0	2	0	0	1.58	1.89	1.38	1345	1301	1323	0
P143240081	2	50	25.12	112.00	74	0	3	1	0	1.66	3.86	1.37	1330	1315	1322.5	0
P142260057	2	43	25.46	116.00	64	0	3	1	0	2.01	2.36	1.72	1395	1250	1322.5	0
P146051052	1	50	25.38	108.00	66				0	1.57	3.17	1.8	1289	1356	1322.5	0
P144020069	1	45	25.27	132.00	82	0	3	1	0	1.25	3.59	1.39	1278	1366	1322	0
P142180018	1	60	23.12	122.00	80	0		2	0	1.62	4.05	1.6	1334	1310	1322	0
P141070063	1	36	24.9	138.00	86	0		3	0	1.19	3.19	2.53	1282	1362	1322	0
P144080099	2	63	19.07	116.00	86	0	3	1	0	1.54	3.18	1.37	1341	1302	1321.5	0
P146240061	2	41	24.35	114.00	64	0	2	1	0	2.03	3.46	1.99	1315	1327	1321	0
P142210019	1	41	28.63	126.00	76	0		2	0	1.07	2.25	1.15	1356	1286	1321	0
P142080034	2	62	22.52	128.00	70		3	1	0	1.56	2.99	1.6	1323	1317	1320	0
P145060062	1	51	27.25	108.00	68	0	3	3	0	1.74	3.4	1.68	1271	1369	1320	0
P143310082	1	42	21.51	108.00	66	0	3	1	0	1.58	2.69	1.32	1353	1287	1320	0
P142070048	1	42	24.13	118.00	66	0	3	3	0	1.43	4.25	1.37	1369	1270	1319.5	0
P143120236	1	46	28.23	116.00	70			1	0	1.17	2.96	1.29	1327	1312	1319.5	0
P143100123	2	59	28.89	108.00	68	0			0	1.03	2.96	1.54	1320	1319	1319.5	0
P142130001	2	49	28.92	112.00	66				0	1.36	3.53	1.45	1324	1315	1319.5	0
P142120095	1	44	29.99	104.00	62	0		1	0	1.06	3.83	1.31	1277	1362	1319.5	0
P145120009	2	35	23.43	128.00	72	1	2	3	0	1.05	1.85	1.82	1345	1293	1319	0
P143190341	2	55	24.01	114.00	72	0	2	1	0	1.83	2.63	1.57	1327	1311	1319	0
P143140083	1	51	20.49	112.00	74	0	3	1	0	1.24	2.15	1.28	1219	1418	1318.5	0
P146040007	2	51		128.00	78	0	3	1	0	1.33	2.2	1.26	1289	1348	1318.5	0
P141020033	1	54	28.18	136.00	84	0	3	1	0	1.57	2.76	1.65	1310	1327	1318.5	0
P144170394	2	48	23.19	96.00	58	0	3	1	0	1.23	7.09	1.12	1269	1367	1318	0
P143270031	1	50	31.05	122.00	76	0	3	1	0	1.32	3.33	1.37	1391	1245	1318	0
P144230073	1	48	27.38	106.00	74	1	3	3	0	1.18	3.44	1.24	1300	1336	1318	0
P142190095	1	28	24.71	118.00	88	0	2		0	1.7	3.37	1.59	1321	1313	1317	0
P142080020	1	25	26.6	134.00	82	0	3		0	2.05	2.4	1.6	1302	1332	1317	0
P144020085	2	41	26.43	118.00	80	0	3		0	1.5	2.93	1.54	1333	1301	1317	0
P142280064	2	72	22.67	98.00	60	0	3	1	0	1.74	4.7	1.65	1293	1341	1317	0
P142180526	2	49	21.44	110.00	64	0	3	1	0	2.26	2.14	2	1288	1345	1316.5	0
P145190108	1	33	25.57	122.00	90	0	3	2	0	1.5	2.78	1.45	1244	1389	1316.5	0
P145120122	2	45	23.33	114.00	78	0	2	1	0	1.82	2.63	1.65	1310	1321	1315.5	0
P144120147	1	50	23.44	124.00	80	0	3	0	1	2.04	1.16	1.87	1348	1283	1315.5	0
P145100030	1	54	22.55	102.00	66				0	1.87	2.49	1.76	1279	1351	1315	0
P144090117	1	40	28.91	128.00	74			1	0	1.12	2.97	1.31	1352	1277	1314.5	0
P144030055	1	59	24.12	130.00	88	0	2	1	0	1.29	4.42	1.26	1313	1316	1314.5	0
P143040014	1	43	22.83	136.00	86	1	3	0	0	1.76	3.7	1.6	1323	1306	1314.5	0
P143270011	1	68	26.54	120.00	76		2	1	0	1.24	2.51	1.31	1286	1342	1314	0
P144090116	1	44	22.88			0	1	3	0	1.34	3.67	1.25	1332	1296	1314	0
P143060065	2	46	24.14	120.00	86	0	3	1	0	1.56	5.32	1.49	1317	1311	1314	0
P142170030	1	36	24.66	118.00	70	0	1	1	0	1.17	2.93	1.22	1411	1217	1314	0
P144230076	1	37	27.65	132.00	88		3	3	0	1.37	0.46	1.78	1279	1349	1314	0
P144210053	1	55	22.86	118.00	72	0	3	1	0	1.11	3.42	1.2	1323	1305	1314	0
P141080027	1	51	21.78	110.00	66		1	3	0	1.55	2.04	1.56	1318	1309	1313.5	0
P143100146	1	45	27.93	126.00	76	0	3	3	0	1.21	3.76	1.14	1313	1314	1313.5	0
P143040038	2	47	25.9	118.00	70	0	3	1	0	1.36	2.2	1.54	1293	1334	1313.5	0
P143280046	1	54	23.53	128.00	80	0	3	3	0	0.68	2.27	0.81	1315	1311	1313	0
P142180004	1	34	24.83	114.00	66	1	1	1	0	1.72	2.95	1.6	1259	1367	1313	0
P146160217	2	45	23.49	120.00	70		2	1	0	1.66	3.17	1.46	1293	1333	1313	0
P144180065	1	46	25.64	126.00	84				0	1.96	2.92	1.58	1258	1367	1312.5	0
P145220002	2	44	22.68	130.00	90				0	1.66	2.46	1.53	1299	1326	1312.5	0
P146030023	2	56	25.23	132.00	70		3	1	0	2.2	2.17	1.93	1357	1267	1312	0
P145070038	2	56	20.12	126.00	84	0		3	0	1.84	2.24	1.7	1337	1287	1312	0
P143080044	1	50	24.97	108.00	64	0	3	2	0	1.64	3.38	1.54	1280	1344	1312	0
P141020014	1	55	18.47	94.00	60	2	3	3	1	1.68	3.47	1.72	1264	1359	1311.5	0
P142170022	1	40	27.58	124.00	78		2	1	0	1.32	5.78	1.29	1306	1316	1311	0
P144140055	1	61	23.72	116.00	76	0	3	3	0	1.16	2.64	1.24	1302	1320	1311	0
P142270027	1	44	25.41	126.00	82	0	3	3	0	1.45	3.35	1.4	1347	1275	1311	0
P143110094	2	44	28.7	114.00	70	0	2	1	0	1.92	5.61	1.66	1271	1350	1310.5	0
P146180090	2	56	21.64	132.00	76	0	3	1	0	1.31	1.87	1.2	1325	1296	1310.5	0
P145230027	1	40	26.85	128.00	90	1	3	1	0	1.13	3.01	1.31	1313	1307	1310	0
P143100132	2	44	26.26	102.00	66	0	2	2	0	1.98	3.93	1.86	1358	1262	1310	0
P141160035	1	50	23.09	128.00	88	0		3	0	1.59	3.16	1.53	1269	1351	1310	0
P143310017	2	38	20.26	104.00	66	1	2	1	0	1.1	2.63	1.08	1288	1332	1310	0
P141060013	1	50	22.91	124.00	78	0	3	1	0	2.07	5.53	2.01	1267	1352	1309.5	0
P143280031	2	44	20.4	118.00	84	1	3	1	0	1.68	2.08	1.74	1313	1306	1309.5	0
P146250060	2	50	22.09	126.00	78	0	3	1	0	1.59	4.5	1.35	1290	1328	1309	0
P145290026	2	50	24.54	124.00	86	0	3	1	0	1.68	3.86	1.57	1322	1296	1309	0
P145120057	2	46	18.79	116.00	80	0	2	1	0	1.95	4.15	1.86	1294	1323	1308.5	0
P143110005	2	44	19.96	134.00	86	0	2	3	0	1.78	2.5	1.85	1300	1316	1308	0
P145100049	1	41	27.71	114.00	73		2	1	0	1.21	3.44	1.16	1264	1352	1308	0
P141200043	2	40	19.97	104.00	64	0	1	1	0	2.39	3.06	1.8	1311	1304	1307.5	0
P141170009	2	55	22.57	128.00	74	0	2	1	0	2.11	3.26	1.6	1370	1244	1307	0
P143270020	1	51	27.74	128.00	88	0	3	2	0	1.54	3.49	1.38	1256	1358	1307	0
P144110065	2	52	24.26	134.00	86	0			0	2.04	2.66	1.88	1328	1285	1306.5	0
P144100059	2	55	25.39	126.00	88		3	1	1	1.69	3.91	1.72	1289	1324	1306.5	0
P146260001	2	50	24.08	106.00	68	1			0	1.93	2.74	0.72	1348	1265	1306.5	0
P143050071	2	48	23.71	112.00	70	0	3	1	0	1.61	3.89	1.35	1185	1428	1306.5	0
P144100456	1	62	24.16	118.00	72	0	1	0	0	1.47	2.84	1.37	1298	1315	1306.5	0
P146130028	2	49	19.27	104.00	70	0	3	1	0	1.98	3.17	1.71	1299	1313	1306	0
P144030122	1	44	26.49	116.00	70				0	1.94	2.8	1.47	1329	1282	1305.5	0
P145210163	2	45	21.5	106.00	56	0			0	2.08	1.82	1.77	1285	1326	1305.5	0
P143010025	1	59	24.18	124.00	86	0	3	1	0	1.37	3.8	1.42	1332	1279	1305.5	0
P141140023	1	50	25.56	126.00	80	0	1	3	0	1.58	4.55	1.34	1276	1335	1305.5	0
P143010013	1	45	27.25	116.00	70	0	2	3	1	1.45	3.58	1.55	1263	1348	1305.5	0
P143200063	1	40	24.34	110.00	62	0			0	0.71	1.76	1.06	1291	1320	1305.5	0
P143050034	1	51	23.31	120.00	86	0	1	3	0	1.23		1.23	1319	1290	1304.5	0
P142200023	1	61	19.95	138.00	84	0	3	1	0	1.67	2.99	1.48	1279	1329	1304	0
P143030017	1	60	25.46	112.00	74	0	3	1	0	1.08	4.21	1.25	1366	1242	1304	0
P143280008	1	45	23.48	120.00	82	0	2	3	0	1.88	2.4	1.63	1277	1331	1304	0
P146050015	2	51	17.7	116.00	74	0	3	1	0	1.35	3.08	1.3	1300	1307	1303.5	0
P142150013	1	44	19.74	118.00	84		2	3	0	1.5	2.39	1.4	1306	1300	1303	0
P145240033	1	64	25.8	116.00	78	1	3	0	0	1.68	3.51	1.56	1291	1315	1303	0
P141170018	1	50	26.02	104.00	64	1	2	1	0	1.28	2.15	1.2	1285	1321	1303	0
P144140024	2	53	25.2	122.00	60	0	3		0	1.91	2.02	1.74	1292	1313	1302.5	0
P144240010	2	51	16.59	110.00	66	0	3	1	0	1.79	1.74	1.51	1318	1287	1302.5	0
P143260016	1	50	23.37	128.00	84	0	3	1	0	1.05	1.66	1.25	1257	1348	1302.5	0
P144110099	1	27	28.98	126.00	74	0	1	3	0	0.96	2.6	1.07	1317	1287	1302	0
P143110027	1	54	24.61	136.00	84	0	3	1	0	1.83	3.23	1.54	1299	1305	1302	0
P146030022	2	50	32.28	132.00	72	0	3	2	0	1.6	4.08	1.48	1305	1299	1302	0
P144150116	1	46	30.08	120.00	82		3	3	0	1.09	2.79	1.14	1289	1314	1301.5	0
P144100096	1	48	26.56	122.00	78	0	2	3	0	1.26	2.15	1.31	1268	1335	1301.5	0
P143060040	2	34	28.28	110.00	66	1	3	1	0	1.19	2.08	1.23	1225	1378	1301.5	0
P145200029	1	45	27.76	118.00	82	2	3	1	0	2.07	4.01	1.66	1286	1315	1300.5	0
P145200042	1	41	23.73	108.00	76	0	2	3	0	1	2.66	1.02	1318	1282	1300	0
P143240018	1	50	28.79	132.00	88		3	1	0	1.17	3.38	1.26	1287	1313	1300	0
P143080052	1	36	26.51	128.00	88				0	1.48	3.09	1.45	1319	1280	1299.5	0
P142220015	1	35	21.27	124.00	70	1	1	3	0	1.51	3.63	1.4	1342	1256	1299	0
P144010358	1	40	27.41	116.00	72	0	1	3	0	1.64	4.21	1.42	1269	1329	1299	0
P146050005	2	50	21.91	130.00	82	0	3	1	0	2.41	2.92	2.21	1286	1312	1299	0
P146160080	1	52	27.02	114.00	70		3	1	0	1.39	3.21	1.41	1280	1317	1298.5	0
P143070035	1	47	31.79	136.00	84	2		2	0	1.56	3.53	1.56	1261	1335	1298	0
P142280026	2	52	25.86	98.00	58	0	3	1	0	2.06	3.52	1.8	1296	1300	1298	0
P146130070	1	47	20.31	112.00	74	0	1	3	0	1.2	3.35	1.18	1258	1337	1297.5	0
P143310036	1	62	24.24	116.00	72	2	3	3	0	2.1	4.34	1.74	1303	1292	1297.5	0
P144170010	1	51	29.01	132.00	84	0	3	3	0	1.44	3.9	1.41	1303	1291	1297	0
P142240085	1	57	22.26	136.00	84	0			0	2.39	3.59	2.24	1294	1300	1297	0
P142190088	1	39	23.7	134.00	78	0	2	3	0	1.63	3.09	1.52	1313	1280	1296.5	0
P143060019	2	61	23.39	146.00	96	0	3	1	0	1.66	3.28	1.73	1301	1292	1296.5	0
P143120105	2	56	18.12	108.00	68	0	3	1	0	1.82	3.05	1.6	1318	1275	1296.5	0
P142200070	1	55	23.85	102.00	64	0	2	3	0	1.88	3.4	1.79	1310	1282	1296	0
P146030052	1	46	24.61	100.00	62	0	2	3	0	1.09	2.85	1.1	1290	1302	1296	0
P142280059	1	44	26.66	130.00	84	1	3	3	0	1.29	3.17	1.26	1298	1293	1295.5	0
P144100503	2	44	23.25	118.00	70	0	2	1	0	1.3	1.8	1.35	1287	1304	1295.5	0
P144100502	2	51	24.36	116.00	80	0	1	2	0	1.29	2.15	1.29	1312	1279	1295.5	0
P146090093	2	42	23.63	122.00	72	0	2	1	0	2.07	2.06	1.84	1287	1303	1295	0
P142110035	2	46	20.84	114.00	70	0	3	1	0	1.84	2.75	1.45	1323	1267	1295	0
P141200073	1	42	24.53	110.00	64	1	2	1	0	1.23	3.12	1.21	1297	1293	1295	0
P144100079	1	50	24.77			0	3	1	0	1.18	1.95	1.16	1279	1310	1294.5	0
P145170027	1	46	22.41	108.00	84	2	3		0	1.64	4.21	1.68	1257	1331	1294	0
P142140283	1	42	24.91	112.00	70	0	2	3	0	1.03	2.91	1.07	1309	1279	1294	0
P143120072	1	28	27.79	122.00	82	0		3	0	0.89	2.8	1.05	1285	1303	1294	0
P145070022	2	47	29.11	100.00	66	0		1	0	1.9	2.26	1.72	1304	1283	1293.5	0
P146060008	1	48	30.67	118.00	68	0	2	3	0	1.07	4.53	1.14	1308	1279	1293.5	0
P146240025	1	44	23.84	98.00	62	0	2	1	0	1.64	4.12	1.42	1307	1280	1293.5	0
P143030053	2	40	23.25	100.00	64	0	2	1	0	1.66	3.04	1.39	1283	1303	1293	0
P143150096	2	39	24.16	126.00	84	2	2	1	0	1.75	2.25	1.72	1294	1290	1292	0
P146060041	2	50	21.97	116.00	70	0	2	1	0	1.63	3.65	1.51	1305	1278	1291.5	0
P143060061	1	35	23.94	118.00	64	0	3	2	0	1.27	3.43	1.24	1243	1339	1291	0
P141160021	2	49	26.6	128.00	82	0	3	3	0	1.1	3.17	1.08	1266	1316	1291	0
P146300008	2	73	22	144.00	80	0	3	1	0	1.85	3.84	1.53	1265	1317	1291	0
P142130008	1	29	22.66	134.00	82	1	2	1	0	1.87	2.15	1.57	1278	1303	1290.5	0
P146210025	1	37	24.27	128.00	80				0	1.25	2.79	1.31	1311	1270	1290.5	0
P142210069	1	49	26.22	130.00	92	1	3	1	0	1.55	4.76	1.53	1320	1261	1290.5	0
P143100183	1	53	21.98	136.00	88	0	3	1	0	1.42	2.34	1.52	1271	1310	1290.5	0
P143140054	1	45	26.51	128.00	82			3	0	1.23	2.88	1.15	1285	1295	1290	0
P146300050	1	50	22.66	106.00	78		3	3	0	1.28	3.07	1.41	1268	1311	1289.5	0
P142210103	2	41	25.96	114.00	62	0	1	1	0	1.99	3.07	1.61	1296	1283	1289.5	0
P143080024	1	53	27.35	114.00	68	0	2	3	0	1.23	3.36	1.25	1330	1248	1289	0
P146190065	2	58	19.78	138.00	84	0	3	1	0	1.61	2.1	1.43	1214	1364	1289	0
P145070010	2	68	24.99	124.00	70	0	3	1	0	1.5	4.17	1.44	1305	1273	1289	0
P142140275	1	43	31.23	124.00	86	0		1	0	0.91	2.86	1.1	1277	1301	1289	0
P143080006	2	57	20.35	118.00	74	0	3	1	0	1.86	3.49	1.66	1311	1266	1288.5	0
P143070084	2	30	17.46	106.00	60	0	1	1	0	2.29	1.38	1.6	1255	1321	1288	0
P143200097	2	42	20.81	98.00	56	0	2	1	0	1.6	3.38	1.5	1330	1245	1287.5	0
P143240022	1	40	28.61	136.00	76	0	2	1	0	1.05	3.45	1.13	1235	1340	1287.5	0
P143220017	1	36	23.11	138.00	84	0			0	1.11	1.94	1.29	1256	1319	1287.5	0
P144030124	2	60	20.17	94.00	66	0	3	1	0	1.9	3.06	1.6	1262	1312	1287	0
P141150069	2	57	23.55	116.00	68	0	3	1	0	1.82	2.47	1.8	1283	1291	1287	0
P144180017	1	44	27.76	136.00	78	0	3	3	0	0.77	1.07	1.21	1306	1267	1286.5	0
P146070090	1	37	25.55	110.00	70	1	3	0	0	0.92	3.53	1.01	1263	1310	1286.5	0
P144150040	1	50	27.26	128.00	82	2	3	3	0	1.94	2.91	1.73	1320	1253	1286.5	0
P144020059	1	50	25.86	108.00	68	1	3	1	0	1.32	4.94	1.39	1230	1343	1286.5	0
P142130017	2	39	30.79	138.00	86	0	3	1	0	1.51	2.81	1.49	1367	1206	1286.5	0
P142210097	2	49	26.33	120.00	76	0	3	1	1	1.97	4.24	1.77	1280	1293	1286.5	0
P143100285	2	57	22.67	122.00	80	0	3	1	0	2	3.04	1.77	1237	1335	1286	0
P146090125	2	45	21.12	120.00	74	0	2	1	0	1.63	1.8	1.39	1284	1288	1286	0
P143170063	2	71	30.2	118.00	64	0	3	1	0	1.22	3.58	1.36	1417	1155	1286	0
P142250005	1	40	25.66	112.00	74	1	3	3	0	1.5	2.68	1.5	1297	1274	1285.5	0
P141100023	1	40	25.84	114.00	74				0	2.75	3.77	2.21	1281	1290	1285.5	0
P145280043	2	30	19.04	110.00	64	0	3	1	0	2.29	2.33	2	1279	1291	1285	0
P141240022	1	36	25.07	136.00	90	2	3	3	0	1.66	3.98	1.56	1315	1255	1285	0
P146180097	1	40	18.8	108.00	72	0	3	3	0	1.46	3.69	1.4	1285	1284	1284.5	0
P143140070	2	46	22.92	96.00	58	0	2	1	0	2.07	3.11	1.81	1323	1246	1284.5	0
P146070053	1	47	27.02	110.00	66	1	2	3	0	0.83	3.08	1.08	1288	1280	1284	0
P146270020	2	53	25.12	114.00	74				0	2.06	3.38	1.84	1301	1267	1284	0
P144100011	2	49	21.49	120.00	72	0	3	1	0	1.48	4.25	1.45	1287	1280	1283.5	0
P144290022	1	44	24.71	116.00	74	0		3	0	1.14	2.7	1.35	1253	1313	1283	0
P145200006	1	37	23.12	134.00	82	0	2	1	0	1.8	3.07	1.42	1277	1288	1282.5	0
P143310050	1	50	28.01	126.00	86	0	3	1	0	1.15	2.29	1.3	1297	1268	1282.5	0
P143190331	2	50	22.37	110.00	60	0	3	1	0	1.93	4.2	1.6	1282	1282	1282	0
P146030082	1	53	24.17	130.00	76	0			0	1.56	2.23	1.52	1309	1255	1282	0
P144140012	1	54	24.05	110.00	70	0	3	2	0	1.99	3.99	1.99	1280	1283	1281.5	0
P143180121	2	33	31.08	120.00	70	0	1	1	0	1.51	4.08	1.35	1379	1184	1281.5	0
P143120161	2	51	19.44	100.00	58	0	3	1	0	2.2	3.43	1.86	1314	1249	1281.5	0
P143040067	1	43	24.47	96.00	60	0	2	3	0	1.15	2.61	1.38	1258	1304	1281	0
P146110021	2	44	21.5	128.00	88	0			0	2.47	2.71	1.84	1265	1296	1280.5	0
P146040088	1	36	18.67	118.00	74	0	3	3	0	1.68	2.07	1.72	1274	1287	1280.5	0
P145120019	2	49	23.3	120.00	86	0	3	1	0	1.71	2.95	1.77	1207	1353	1280	0
P143260007	2	41	25.86	120.00	74	0			0	1.33	2.23	1.59	1244	1315	1279.5	0
P145240012	1	48	24.46	120.00	78	1	3	1	0	1.55	2.65	1.6	1221	1338	1279.5	0
P143240053	2	48	24.08	122.00	74	0	3	1	0	1.84	2.51	1.69	1276	1283	1279.5	0
P143060115	1	52	21.32	134.00	80	0	3	1	0	1.76	2.49	1.48	1285	1273	1279	0
P145170013	1	46	27.27	126.00	94	1	1	1	0	1.61	3.61	1.57	1310	1248	1279	0
P145230017	1	54	22.29	120.00	70			3	0	1.61	2.13	1.5	1264	1294	1279	0
P144040008	2	61	24.56	116.00	68	0		1	0	2.57	3.21	2.17	1315	1242	1278.5	0
P145220066	2	50	25.89	118.00	74	0	3		0	2.15	2.64	1.86	1255	1302	1278.5	0
P144020026	1	50	26.73	126.00	82	0	3	0	0	1.44	3.12	1.58	1338	1218	1278	0
P142210030	2	49	24.62	142.00	90	0	3	1	1	1.55	2.39	1.35	1263	1293	1278	0
P142170094	2	45	22.27	100.00	60	1	3	1	0	2.45	2.1	1.87	1363	1193	1278	0
P144110022	2	50	27.64	138.00	90	0			1	1.23	2.66	1.38	1250	1305	1277.5	0
P144020067	1	40	23.39	124.00	84	2	3	1	0	1.19	2.49	1.24	1291	1264	1277.5	0
P144160252	1	46	25.87	104.00	74	0	3	2	0	1.22	2.8	1.46	1270	1285	1277.5	0
P146130015	2	57	26.68	106.00	64	0	3	1	0	1.73	2.93	1.58	1290	1264	1277	0
P142270010	2	63	17.92	132.00	70	0	3		0	2.43	2.83	2.09	1230	1324	1277	0
P145080021	2	40	26.16	112.00	68	1	2	1	0	2.31	3.07	1.94	1320	1234	1277	0
P145170031	2	44	24	114.00	70	1	3	1	0	1.74	2.94	1.65	1288	1266	1277	0
P145060111	1	48	24.31	120.00	80				0	1.64	5.12	1.53	1286	1268	1277	0
P144020109	1	38	19.05	114.00	60	1	2	1	0	1.28	1.95	1.2	1349	1203	1276	0
P143190271	1	36	28.22	126.00	70	1	3	3	0	1.07	3.6	1.09	1326	1226	1276	0
P144030123	2	42	24.99	106.00	60	0	2	1	0	2.41	1.97	1.84	1291	1261	1276	0
P143260095	1	35	24.38	116.00	72	1	3	3	0	1.23	3.93	1.11	1213	1339	1276	0
P144120041	1	49	26.67	128.00	82		3	3	0	0.89	2.33	1.17	1141	1410	1275.5	0
P142100021	1	35	33.22	142.00	88	2	3	2	0	1.21	4.42	1.49	1314	1236	1275	0
P143180117	1	44	29.58	126.00	88	1	3	3	1	1.21	1.86	1.09	1243	1307	1275	0
P144110031	1	41	27.74	136.00	86	0	3	1	0	1.39	3.36	1.28	1227	1323	1275	0
P144080081	1	39	29.76	128.00	76	0	1	2	0	1.59	3.16	1.44	1296	1254	1275	0
P144210070	2	51	24.65	122.00	78	0	3	2	0	1.77	3.35	1.51	1271	1279	1275	0
P144280097	2	47	26.35	132.00	80				0	1.31	2	1.5	1242	1305	1273.5	0
P143100178	2	47	23.57	114.00	80	0	3	1	0	2.38	2.98	1.99	1263	1284	1273.5	0
P141020038	2	52	21.04	120.00	70	0	3	1	0	2	3.34	1.81	1223	1323	1273	0
P145210141	1	44	22.35	116.00	86	0	3	2	0	1.3	2.5	1.18	1289	1256	1272.5	0
P142180005	1	39	27.08	126.00	82			3	0	1.58	1.91	1.49	1271	1274	1272.5	0
P142180033	2	50	25.73	116.00	80	0	3	1	0	1.31	4.13	1.36	1279	1265	1272	0
P144100001	2	48	25.43	128.00	86	0	3	3	0	1.84	3.2	1.7	1236	1308	1272	0
P145270045	2	32	20.7	100.00	58	0	2	1	0	1.99	1.14	1.55	1317	1225	1271	0
P142190008	1	47	22.92	118.00	88	2	3	3	0	0.95	1.55	1.22	1211	1331	1271	0
P142070069	1	40	27.38	118.00	82	0	1	1	0	1.86	4.23	1.6	1304	1238	1271	0
P142070015	1	57	21.1	116.00	78	0	1	3	0	1.95	3.11	1.74	1282	1259	1270.5	0
P145190010	2	42	27.09	128.00	84	0	2	1	0	2.14	2.36	1.75	1255	1285	1270	0
P141170020	1	31	23.35	132.00	82	1	3	1	0	1.31	2.46	1.2	1317	1221	1269	0
P143190259	2	35	22.28	108.00	70	0	2	1	0	1.36	2.2	1.07	1286	1252	1269	0
P144220060	1	40	23.04	114.00	72	0	3	2	0	1.8	2.22	1.55	1240	1297	1268.5	0
P143010067	2	60	24.99	124.00	74		1	1	0	2.42	3	2.1	1142	1395	1268.5	0
P142210044	1	54	23.85	128.00	88	0		0	0	1.38	4.36	1.28	1257	1279	1268	0
P144220087	1	35	25.11	110.00	70	1	2	1	0	1.19	3.17	1.05	1300	1236	1268	0
P145270011	1	37	29.1	116.00	86	1	3	2	0	1.52	4.17	1.52	1272	1264	1268	0
P146160237	2	46	22.67	116.00	68	0	3	1	0	1.81	3.24	1.83	1245	1290	1267.5	0
P141150022	2	51	24.28	124.00	82	0	3		0	1.67	4.73	1.36	1275	1260	1267.5	0
P146090057	2	51	18.79	112.00	72	0	3	1	0	2.03	2.9	1.96	1269	1265	1267	0
P145200023	1	50	22.75	124.00	82				0	1.53	2.48	1.57	1272	1262	1267	0
P144230019	2	44	30.19	132.00	80	0	3	1	0	1.59	2.99	1.52	1252	1282	1267	0
P144100031	2	41	21.4	120.00	78	0	2	3	0	1.45	3.29	1.27	1285	1248	1266.5	0
P142240034	1	46	28.5	126.00	80		3	1	0	1.55	3.29	1.51	1211	1321	1266	0
P144230050	1	44	27.33	120.00	80	1	3	2	0	1.98	2	2.21	1212	1320	1266	0
P142240110	1	45	23.88	122.00	82				0	0.88	2.37	1.2	1229	1303	1266	0
P146160245	2	51	20.58	116.00	76	0	3	1	0	1.73	3.07	1.69	1182	1348	1265	0
P145040055	2	45	22.23	124.00	72	0	2	1	0	1.31	2.69	1.52	1260	1270	1265	0
P146170009	1	54	23.91	110.00	74	2	3	1	0	1.41	3.01	1.37	1284	1246	1265	0
P144280084	2	43	22.33	132.00	84				0	1.69	3.42	1.51	1259	1271	1265	0
P143140086	2	33	21.08	102.00	60	0	1	1	0	1.77	1.52	1.46	1257	1272	1264.5	0
P142070003	1	22	29.34	138.00	86	0		0	0	1.22	3.95	1.21	1277	1252	1264.5	0
P144030009	2	52	25.08	112.00	80	0	3	1	0	1.09	3.22	1.2	1273	1256	1264.5	0
P144290009	1	42	25.44	102.00	66	0		2	0	1.07	2.04	1.21	1290	1238	1264	0
P143260106	1	39	24.15	96.00	62		1	3	0	1.77	2.5	1.56	1283	1245	1264	0
P144190002	1	49	24.83	112.00	80	1	2	1	0	1.96	4.04	1.7	1257	1271	1264	0
P143240107	2	55	22.68	116.00	68		3	1	0	1.73	2.75	1.98	1263	1264	1263.5	0
P146270127	1	50	26.65	150.00	92				0	0.82	2.29	1	1279	1247	1263	0
P145290047	2	51	22.91	120.00	76	0	3	1	0	1.44	4.32	1.66	1236	1290	1263	0
P145210019	1	38	23.84	110.00	64	0	2	1	0	1.51	3.76	1.26	1240	1285	1262.5	0
P143220026	2	44	31.85	134.00	78	0	1	1	0	0.91	2.32	1.04	1253	1272	1262.5	0
P142190062	2	41	25.03	116.00	70	0	2	1	0	2.01	3.57	1.76	1327	1198	1262.5	0
P142260115	2	48	28.94	134.00	84	0	3	1	1	1.17	2.32	1.27	1236	1289	1262.5	0
P146160051	1	38	29	130.00	82				0	1.25	2.79	1.33	1276	1248	1262	0
P146260047	2	58	23.14	110.00	60	0	3	1	0	2.16	2.45	1.97	1272	1250	1261	0
P142270053	1	50	24.01	128.00	76		2	3	0	1.21	2.83	1.36	1278	1243	1260.5	0
P146160137	2	52	21.55	94.00	62	0	1	3	0	1.89	2.45	1.72	1255	1265	1260	0
P145260038	1	47	29.99	124.00	84				0	0.93	2.74	1.05	1233	1287	1260	0
P145170040	1	35	29.62	134.00	76	0		3	0	0.96	0.31	1.1	1224	1296	1260	0
P143110044	2	49	23.34	118.00	72	0	3	1	1	1.53	4.29	1.4	1266	1254	1260	0
P145210212	2	46	22.27	128.00	74	0	2	1	0	2.12	3.05	1.76	1177	1340	1258.5	0
P143120187	1	50	24.93	128.00	82	1	3	1	0	1.1	2.62	1.1	1287	1230	1258.5	0
P143290024	1	46	21.69	122.00	82	1	2	3	0	2	2.33	1.66	1268	1249	1258.5	0
P143260059	1	47	26.51	120.00	76	0	3	3	0	1.25	3.88	1.29	1272	1244	1258	0
P144210039	2	52	23.68	108.00	78	0	3	1	0	1.58	3.21	1.44	1307	1209	1258	0
P143250001	1	60	25.72	140.00	88	0	3	1	0	1.31	2.94	1.32	1266	1250	1258	0
P143030038	2	45	20.52	126.00	80		2	1	0	1.64	3.74	1.46	1256	1258	1257	0
P143190050	1	49	28.24	120.00	88	1	2	1	0	1.68	3.21	1.54	1274	1240	1257	0
P141080108	1	39	22.32	118.00	78	0	2	1	0	1.68	2.07	1.72	1226	1288	1257	0
P145050036	1	50	22.29	118.00	76		3	3	0	1.77	3.68	1.83	1291	1223	1257	0
P146190051	2	34	24.73	110.00	76	0	1	1	0	1.11	2.35	1.19	1234	1280	1257	0
P146040027	1	50	27.35	116.00	70	1	3	1	0	1.02	3.01	1.21	1226	1287	1256.5	0
P146090089	1	55	25.54	126.00	80	0	3	3	1	1.87	3.49	1.69	1242	1271	1256.5	0
P145190022	2	36	23.74	120.00	82	0	1	1	0	1.69	2.29	1.5	1238	1274	1256	0
P144110015	1	53	23.46	120.00	76				0	0.77	0.63	0.99	1263	1249	1256	0
P143260058	1	33	19.82	102.00	54	0	3	3	0	1.69	1.54	1.51	1239	1273	1256	0
P142170052	1	25	28.34	138.00	76	0		3	0	2.45	2.22	2.36	1174	1337	1255.5	0
P142280067	2	37	23.11	124.00	66	0	3		0	1.53	2.82	1.44	1305	1206	1255.5	0
P145130065	1	52	28.2	102.00	68	2	3	3	0	1.24	5.29	1.22	1266	1245	1255.5	0
P144040011	1	46	33.3	118.00	74	1	3	3	0	1.43	3.43	1.43	1348	1163	1255.5	0
P145290004	1	48	27.11	120.00	78	0	3	2	0	1.35	3.33	1.36	1267	1242	1254.5	0
P141160008	1	35	27.49	120.00	80	0	1	3	0	1.14	3.88	1.14	1275	1232	1253.5	0
P143140510	2	44	21.31	104.00	64	0	2	1	0	2.19	2.08	1.71	1241	1265	1253	0
P142180045	1	46	29.39	132.00	80	0	2	3	0	0.94	5.47	1.03	1291	1215	1253	0
P143030141	2	53	32.55	110.00	80	0	3	1	0			1.54	1269	1237	1253	0
P143280051	2	52	22.41	130.00	80		3	1	0	1.47	3.3	1.25	1218	1288	1253	0
P146030074	2	46	22.67	126.00	84	0	2	3	1	1.48	2.06	1.29	1243	1263	1253	0
P143030013	1	46	23.92	128.00	86	0	3	1	0	0.84	2.94	0.85	1269	1236	1252.5	0
P143270058	1	51	27.48	112.00	68	0			0	1.29	3.85	1.32	1270	1235	1252.5	0
P143310039	2	54	21.56	122.00	80	0	3	1	0	2.26	4	1.9	1259	1246	1252.5	0
P142250022	2	48	22.09	96.00	64	0	3	2	0	1.74	3.52	1.65	1328	1176	1252	0
P141230079	2	42	21.19	114.00	68	0	2	1	0	2.19	3.17	1.58	1256	1248	1252	0
P141070048	1	37	25.91	124.00	68	1	2	0	0	1.23	2.5	1.31	1255	1249	1252	0
P146050029	2	45	22.82	110.00	74	0	2	3	0	1.85	3.56	1.73	1255	1248	1251.5	0
P142250007	2	35	17	114.00	78	0	1	1	0	2.73	1.98	2.12	1230	1273	1251.5	0
P142200062	1	37	21.32	108.00	70	0	1	3	0	1.82	2.12	1.74	1245	1257	1251	0
P146120041	1	42	28.54	132.00	86	0	3	1	0	1.69	3.53	1.66	1270	1231	1250.5	0
P142240028	2	47	26.87	124.00	76	0	2	1	0	1.8	4.16	1.75	1388	1112	1250	0
P146090126	2	55	32.32	124.00	78	0	2	1	0	1.24	2.19	1.42	1262	1238	1250	0
P146180003	1	50	28.41	130.00	80		3	1	0	1.18	2.87	1.22	1229	1270	1249.5	0
P145100061	1	32	24.25	128.00	84	0	1	1	0	1.24	3.41	1.28	1225	1273	1249	0
P143140235	1	34	24.54	108.00	64	0	3		0	1.3	3.99	1.32	1276	1222	1249	0
P143170087	1	41	21.11	154.00	102	0	3	3	0	1.68	1.8	1.43	1318	1180	1249	0
P145220084	1	56	27.96	118.00	82	1	3	1	1	0.89	0.81	1.19	1240	1258	1249	0
P145230249	1	58	26.58			0	3	3	0	1.52	2.92	1.31	1269	1229	1249	0
P146160121	1	43	29.31	140.00	88				0	2.09	2.42	2.29	1263	1234	1248.5	0
P144010045	2	38	21.05	116.00	68	0	2	1	0	2.09	2.31	1.79	1276	1221	1248.5	0
P145160064	1	38	25.64	128.00	78	0	2	1	0	1.16	2.38	1.33	1263	1233	1248	0
P141070050	1	47	25.06	116.00	70	0	2	3	0	1.45	2.67	2.1	1238	1258	1248	0
P144250015	1	35	26.16	116.00	78	1	2	3	0	1.86	2.66	1.5	1227	1268	1247.5	0
P141100052	1	49	19.94	130.00	80				0	2.63	2.91	2.52	1255	1240	1247.5	0
P144090085	1	49	24.2	132.00	82	0	3	0	0	1.21	2.39	1.45	1256	1239	1247.5	0
P141130003	1	45	19.05	96.00	66	0		3	0	1.34	4.21	1.2	1233	1261	1247	0
P141260009	2	49	20.7	102.00	62	0	3	3	0	2.12	3.53	1.87	1411	1083	1247	0
P143310113	2	48	24.61	122.00	74	1	3	1	0	1.79	2.26	1.51	1216	1277	1246.5	0
P143040164	1	49	26.62	122.00	74	1	3	3	0	0.97	3.22	1.03	1267	1226	1246.5	0
P146030078	2	51	20.63	110.00	72	0	3	2	0	2.01	2.16	1.92	1240	1252	1246	0
P144030012	2	61	24.01	138.00	80	0	3	1	0	1.41	2.17	1.56	1211	1281	1246	0
P143010041	2	43	31.48	118.00	70	0	2	1	0	1.96	4.43	1.84	1223	1268	1245.5	0
P146030262	1	51	23.56	126.00	92				0	1.59	2.76	1.48	1233	1258	1245.5	0
P145240015	1	50	28.16	118.00	72	0	2	1	0	1.7	2.85	1.61	1229	1261	1245	0
P146230013	1	50	23.8	108.00	76	0	3	1	0	1.16	2.73	1.22	1246	1243	1244.5	0
P142220009	2	29	21.57	116.00	76	1		1	0	1.79	2.82	1.2	1269	1218	1243.5	0
P145230013	1	45	22.32	120.00	74	0	2	1	0	1.41	4.85	1.3	1209	1278	1243.5	0
P143140011	2	61	25.85	130.00	82	0	3	1	0	2	4.46	1.76	1216	1271	1243.5	0
P143190103	2	46	20.89	122.00	80	0	3	1	0	1.55	3.05	1.56	1260	1226	1243	0
P144100094	1	43	24.02	128.00	84	2	3	1	0	1.61	3.27	1.51	1244	1241	1242.5	0
P142150016	1	43	26.37	124.00	76	1	2	2	0	1.29	3.94	1.27	1347	1138	1242.5	0
P144190086	1	44	25.42	108.00	74	2	3	2	0	1.03	0.33	1.25	1271	1214	1242.5	0
P146240053	1	43	21.4	120.00	76	0	1	2	0	1.71	2.67	1.37	1243	1241	1242	0
P143030028	2	41	21.76	126.00	84	0	2	1	0	2.29	1.95	2.01	1204	1280	1242	0
P143310048	1	27	24.68	126.00	80	1	3	3	0	2.01	2.51	2.04	1258	1224	1241	0
P143070311	1	53	26.94	110.00	68		2	3	0	1.65	4.29	1.6	1229	1253	1241	0
P142170062	1	32	31.2	128.00	84	0	3	3	0	1.53	3.33	1.51	1262	1220	1241	0
P145240049	1	41	29.8	124.00	84	1	1	1	0	0.94	2.54	1.16	1213	1269	1241	0
P145130047	1	59	25	130.00	68	0	3	1	0	1.56	3.22	1.51	1172	1310	1241	0
P143080025	1	46	20.55	126.00	76	0	2	3	0	1.18	2.29	1.38	1256	1224	1240	0
P145260032	1	42	25.57	134.00	80	0	3	2	0	1.25	3.59	1.25	1259	1220	1239.5	0
P142100044	2	56	27.55	116.00	72	0	1		0	1.48	2.71	1.44	1221	1258	1239.5	0
P142210072	1	40	21.84			1			0	1.75	3.39	1.62	1223	1256	1239.5	0
P143110045	1	32	29.55	118.00	76	0	1	1	0	1.15	2.99	1.22	1235	1243	1239	0
P144030059	2	47	22.56	114.00	74			1	0	2.17	4.87	1.69	1291	1186	1238.5	0
P143100186	2	40	25.25	114.00	80	0	2	1	0	2.14	4.44	1.9	1249	1228	1238.5	0
P143200109	1	45	21.64	118.00	66	0	3	3	0	1.26	2.53	1.16	1216	1261	1238.5	0
P143150003	2	52	21.49	106.00	68	0	3	1	0	1.52	2.02	1.4	1202	1273	1237.5	0
P141100070	2	39	24.97	114.00	64	0	2	2	0	1.54	3.43	1.51	1209	1266	1237.5	0
P144080015	2	48	22.54	98.00	58		3	1	0	1.64	2.17	1.41	1289	1186	1237.5	0
P144100070	1	44	24.46						0	0.72	0.79	0.95	1250	1224	1237	0
P141110058	1	43	24.96	112.00	70	1	3	1	0	2.31	3.25	1.95	1219	1255	1237	0
P144150052	1	62	33.06	176.00	76		3	1	0	0.9	1.63	1.13	1228	1245	1236.5	0
P143190064	2	41	24.27	112.00	86	0	2	1	0	1.83	3.72	1.52	1247	1226	1236.5	0
P143310031	1	65	21.73	116.00	74	2	3	3	0	2.51	2.91	1.97	1290	1183	1236.5	0
P146170075	2	57	20.74	106.00	68	0	3	1	0	1.77	3.84	1.7	1245	1228	1236.5	0
P144280075	1	38	25.65	106.00	64	0	2	1	0	1.53	2.36	1.44	1269	1204	1236.5	0
P143110032	1	57	22.15	106.00	60	0	3	3	0	1.74	2.4	1.52	1245	1227	1236	0
P146240590	1	42	29.55	106.00	72	0	3	3	0	1.09	1.92	1.19	1283	1188	1235.5	0
P142070055	1	34	25.41	122.00	76	1	2		0	1.03	3.19	1.09	1277	1194	1235.5	0
P145280083	1	47	22.65	100.00	64				0	1.13	2.25	1.4	1331	1139	1235	0
P141220050	2	40	29.62	120.00	78	0	2	1	0	0.96	1.26	1.26	1266	1204	1235	0
P143030009	2	52	30.67	118.00	68	0	2	1	0	1.49	1.59	1.39	1289	1180	1234.5	0
P144140032	2	43	24.65	106.00	64	0	3		0	1.23	2.38	1.36	1241	1228	1234.5	0
P144100012	1	44	23.04	126.00	82	0	2	1	0	0.84	2.39	0.91	1243	1226	1234.5	0
P142170042	1	47	28.02	104.00	64	0	1	0	0	0.94	1.59	1.27	1276	1193	1234.5	0
P144180092	1	38	28.11	108.00	64	1	3	0	0	1.59	3.24	1.38	1256	1212	1234	0
P143250025	1	42	20.1	120.00	84	0	2	1	0	1.29	2.41	1.26	1246	1221	1233.5	0
P143080007	2	61	20.71	108.00	72	0	3	1	0	1.61	3.96	1.59	1207	1259	1233	0
P146100089	1	43	24	118.00	74	2	3	2	0	1.61	3.55	1.37	1179	1287	1233	0
P141070040	1	47	26.68	104.00	70	0	1		0	1.25	2.84	1.37	1246	1220	1233	0
P143030026	2	30	22.01	106.00	60	0	3	1	0	1.8	3.01	1.6	1152	1313	1232.5	0
P146200040	1	37	31.4	116.00	76	1	3	3	0	1.49	4.13	1.45	1255	1210	1232.5	0
P142130022	1	55	23.91	112.00	72	0	3	1	0	1.69	4.12	1.6	1239	1226	1232.5	0
P143190025	2	34	24.09	104.00	68	0	1	1	0	1.61	3.77	1.5	1257	1208	1232.5	0
P143110111	1	44	29.07	122.00	90	0	2	1	0	1.13	2.62	1.22	1238	1227	1232.5	0
P144010074	2	44	23.53	118.00	80	0	2	1	0	1.22	2.95	1.32	1218	1245	1231.5	0
P143220042	1	35	18.81	118.00	76	1	2	1	0	1.77	2.92	1.54	1256	1207	1231.5	0
P142210050	1	51	23.71	110.00	62	0	3	1	0	1.77	3.09	1.59	1241	1222	1231.5	0
P142210018	1	44	23.39	112.00	72	1	2	3	0	1.24	5.24	1.35	1266	1196	1231	0
P144040014	1	51	24.49	128.00	80	0	1	1	0	1.44	2.18	1.5	1227	1235	1231	0
P143110088	1	47	26.76	126.00	86	0		1	1	1.1	2.69	1.45	1294	1167	1230.5	0
P144250019	1	44	25.4	122.00	74	0	3	3	0	1.29	2.45	1.29	1251	1210	1230.5	0
P141240009	1	49	24.29	108.00	68				0	1.15	4.27	1.1	1204	1256	1230	0
P143010078	2	52	24.57	118.00	74		3	1	0	1.8	2.98	1.55	1245	1214	1229.5	0
P146260004	2	50	17.79	118.00	80	0	3	1	0	2.53	3.9	1.86	1243	1215	1229	0
P143250018	1	53	26.82	140.00	86	0		1	0	1.32	4.25	1.26	1244	1213	1228.5	0
P143110003	2	52	29.32	116.00	80	0	3	1	0	1.16	1.92	1.39	1227	1229	1228	0
P143040065	2	44	19.27	110.00	66	0	2	1	0	2.39	3.6	1.99	1207	1248	1227.5	0
P146030025	2	51	20.89	112.00	68		3	1	0	2.31	2.76	1.79	1238	1217	1227.5	0
P146260043	2	51	28.91	112.00	72	0	2		0	1.66	2.44	1.51	1227	1227	1227	0
P144290065	1	45	20.97	108.00	64	0	2	1	0	1.24	3.25	1.22	1193	1261	1227	0
P146260038	2	48	26.22	110.00	68	0	3	1	0	1.65	2.43	1.56	1206	1248	1227	0
P143060017	2	42	23.37	126.00	84		1		0	1.55	3.38	1.99	1145	1308	1226.5	0
P143290013	2	60	23.8	106.00	60		2		0	1.48	1.98	1.55	1183	1270	1226.5	0
P143040001	1	47	28.84	132.00	80	0	3		0	1.51	3.42	1.6	1234	1218	1226	0
P145080041	1	54	25.48	114.00	82	0		1	0	1.45	2.85	1.51	1192	1259	1225.5	0
P143170012	2	48	20.49	102.00	68	0	3		0	2.1	2.73	1.98	1194	1257	1225.5	0
P145210231	2	47	22.52	108.00	82	0	3		0	1.78	3.79	1.72	1231	1220	1225.5	0
P146170061	1	46	28.22	118.00	78	0	3	1	0	1.05	0.71	1.31	1275	1174	1224.5	0
P143170059	2	51	26.22	116.00	58	0	2		0	1.6	4.9	1.59	1247	1201	1224	0
P143070059	2	42	21.91	128.00	82	0	2	1	0	2.57	2.36	2.1	1243	1204	1223.5	0
P144150039	1	35	20.37	110.00	76	0		3	0	1.68	2.35	1.45	1215	1232	1223.5	0
P144160254	2	45	23.56	118.00	72	0	2	1	0	1.47	2.45	1.79	1227	1220	1223.5	0
P143110073	1	45	24.54	120.00	70	1	2		0	1.51	2.78	1.45	1212	1235	1223.5	0
P144280107	1	54	23.74	136.00	82				0	1.64	3.23	1.49	1226	1221	1223.5	0
P143070105	1	34	26.1	116.00	72	0	1	1	0	1.57	3.49	1.46	1236	1210	1223	0
P143190055	1	51	24.35	114.00	78	0	3	3	0	1.72	3.32	1.6	1232	1214	1223	0
P143190387	2	41	20.15	120.00	76	1	1	1	0	1.57	2.39	1.41	1203	1242	1222.5	0
P142190002	2	56	20.79	108.00	66	0	3	1	0	1.82	3.34	1.66	1273	1172	1222.5	0
P143130452	1	31	30.64	114.00	64	0	2	1	0	1.13	3.77	1.17	1236	1208	1222	0
P143310010	1	44	20.55	136.00	82	0	3	1	0	1.49	3.85	1.6	1221	1222	1221.5	0
P142100051	1	30	24.64	126.00	74	1	1	3	0	1.36	2.66	1.58	1220	1223	1221.5	0
P142220140	1	48	23.81	126.00	84	1	3	1	0	0.94	2.77	1.19	1236	1206	1221	0
P146180008	1	48	24.35	108.00	66	1	2	3	1	1.43	2.62	1.37	1231	1211	1221	0
P146030264	1	48	20.65	130.00	86				0	1.15	2.64	1.03	1210	1231	1220.5	0
P146190047	1	45	28.13	128.00	82				0	1.09	2.67	1.29	1179	1262	1220.5	0
P145170016	2	42	19.7	98.00	72		2	1	0	2.06	2.51	1.76	1213	1227	1220	0
P142130026	1	46	29.51	134.00	88	0			0	1.2	2.8	1.37	1218	1222	1220	0
P145230260	2	48	24.5	122.00	70	0	2	0	0	1.97	3.2	1.72	1273	1166	1219.5	0
P146070040	2	46	25.44	130.00	90				0	1.94	3.09	1.66	1216	1222	1219	0
P146230085	2	42	23.54	112.00	70	0	2	1	0	1.9	2.16	1.23	1186	1251	1218.5	0
P142150036	2	40	23.29	104.00	60	0	2	1	0	2.24	2.65	1.73	1185	1251	1218	0
P142210007	2	50	31.75	116.00	82	0	3	1	0	1.41	3.04	1.5	1241	1195	1218	0
P142220157	2	46	28.11	142.00	82	0	3	1	0	1.57	3.38	1.49	1188	1248	1218	0
P146160242	1	39	27.29	120.00	76	1	3	3	0	1.22	2.58	1.28	1240	1195	1217.5	0
P143190091	1	42	26.06	118.00	78	0	3		0	1.31	2.4	1.27	1238	1197	1217.5	0
P143200084	1	41	26.52	132.00	78	1	3	3	0	1.22	3.55	1.13	1267	1168	1217.5	0
P143180032	2	53	25.1	112.00	64	0	2		0	2.04	2.12	1.6	1219	1216	1217.5	0
P146110092	1	33	24.34	122.00	70	0	3	1	0	1.33	3.08	1.21	1224	1211	1217.5	0
P143180016	2	41	24.6	112.00	74	0	2	1	0	1.29	2.19	1.29	1191	1243	1217	0
P146240056	1	41	20.65	108.00	72				0	1.5	1	1.39	1238	1195	1216.5	0
P142170031	2	54	26.33	128.00	70	0			0	1.14	2.63	1.29	1220	1213	1216.5	0
P146070015	1	42	24.46	116.00	90	0	3	3	0	1.13	2.99	1.33	1164	1268	1216	0
P141080037	2	30	21.56	108.00	58	0	1	2	0	1.23	2.94	1.45	1171	1260	1215.5	0
P143110035	2	32	20.99	118.00	80	1	1	1	0	1.83	3.84	1.48	1186	1244	1215	0
P144110057	2	37	19.19	120.00	76	0	2	1	0	2.12	1.82	1.73	1191	1238	1214.5	0
P146300059	1	40	32.38	124.00	88				0	0.85	0.45	1.18	1224	1205	1214.5	0
P143180020	2	42	24.72	108.00	56	0	2	1	0	2.05	2.49	1.59	1119	1309	1214	0
P145100047	2	51	22.88	136.00	72	0	3	3	0	2.4	2.46	2.12	1219	1209	1214	0
P143140058	1	35	21.05	126.00	76	0	1	3	0	1.65	2.3	1.4	1242	1186	1214	0
P142270062	1	59	24.02	108.00	68	0		3	0	1.82	5.11	1.65	1221	1207	1214	0
P142210078	2	54	19.77	106.00	64	0	1	1	0	2.47	1.95	1.97	1191	1236	1213.5	0
P144090219	2	46	27.15	120.00	64		3		0	1.61	2.33	1.42	1223	1203	1213	0
P141150071	1	48	23.23	130.00	72	0	3	3	0	1.61	1.83	1.23	1210	1216	1213	0
P142240126	1	58	23.67	138.00	82	0	3	0	0	1.33	2.32	1.12	1247	1178	1212.5	0
P144230009	1	51	23.84	124.00	82	0	3	1	0	2.06	2.37	1.51	1206	1219	1212.5	0
P146260015	1	49	28.03	130.00	90	0	1	3	0	1.16	1.96	1.34	1254	1170	1212	0
P145040053	2	50	25.08	106.00	62	0	3	3	0	1.99	3.86	2.06	1290	1133	1211.5	0
P144250030	1	35	24.36	138.00	86	0	3	3	0	1.09	3.28	1.17	1237	1185	1211	0
P142110015	2	43	25.97	124.00	82	0	2	1	0	1.52	4.55	1.58	1211	1210	1210.5	0
P146110083	2	50	22.32	102.00	54	0	3	1	0	1.38	3.16	1.31	1194	1227	1210.5	0
P145080007	2	44	25.3	108.00	70		1		0	1.57	2.93	1.42	1240	1180	1210	0
P143010089	1	40	26.73	100.00	58	0	2	1	0	1.37	2.75	1.33	1214	1206	1210	0
P142170082	1	36	27.34	128.00	88	2	2	1	0	1.42	3.44	1.39	1175	1245	1210	0
P143260012	1	69	25.48	94.00	66	2	2	2	0	1.67	3.86	1.41	1245	1175	1210	0
P143060001	2	57	21.01	90.00	58		3	1	0	2.17	3.29	2.21	1179	1240	1209.5	0
P144100004	2	53	23.54	120.00	70	0	3	1	0	2.24	1.67	1.87	1214	1205	1209.5	0
P142260110	2	29	18.27	104.00	64	0	1	1	0	2.34	2.53	1.77	1262	1155	1208.5	0
P142120032	1	60	20.14	118.00	72		3	1	0	1.82	1.8	1.6	1122	1295	1208.5	0
P146110093	1	51	24.85	110.00	70	0	3	2	0	1.32	2.41	1.45	1178	1239	1208.5	0
P142180055	2	42	27.14	110.00	76	1	3	1	0	1.66	2.01	1.6	1226	1190	1208	0
P142240069	2	43	21.88	116.00	78				0	2.15	3	2.02	1192	1224	1208	0
P142250013	1	41	23.67	120.00	86	0	3	0	0	1.81	3.42	1.82	1218	1198	1208	0
P143140017	2	58	24.57	138.00	96	1	3	1	0	1.77	2.97	1.64	1204	1212	1208	0
P143310080	2	48	25.6	122.00	68	0	1	3	0	1.54	2.82	1.45	1198	1217	1207.5	0
P141170044	1	45	25.8	116.00	74	0	2	1	0	1.11	3.42	1.1	1264	1150	1207	0
P142200055	2	43	25.88	126.00	84	0	2	1	0	1.73	1.99	1.54	1162	1252	1207	0
P141090061	2	45	23.81	140.00	86	0	2	3	0	1.13	2.84	1.38	1240	1174	1207	0
P145050055	1	41	25.65	112.00	82				0	1.29	3.82	1.32	1222	1192	1207	0
P142180352	2	51	22.9	118.00	74	1	3	1	0	1.61	3.68	1.47	1172	1242	1207	0
P141150020	1	33	27.54	138.00	96	2		1	0	1.15	3.42	1.2	1165	1249	1207	0
P143030024	2	52	26.06	112.00	78	0	3	1	0	1.95	3.32	1.78	1209	1205	1207	0
P144040016	2	44	20.76	98.00	60	0	3		0	1.89	3.71	1.68	1239	1174	1206.5	0
P141160011	1	38	29.9	130.00	88	0	2	1	0	1.44	2.36	1.26	1201	1211	1206	0
P145100042	2	52	24.35	110.00	76				0	1.74	4.18	1.42	1177	1235	1206	0
P144020007	1	49	25.83	130.00	86	1	1	1	0	1.24	1.89	1.39	1210	1201	1205.5	0
P142220008	1	34	27.41	130.00	82	1	2	3	0	1.2	3.55	1.39	1181	1228	1204.5	0
P141080072	2	41	22.39	112.00	64	0	3	1	0	1.81	3.19	2.05	1181	1228	1204.5	0
P145270389	2	40	24.97	120.00	62	0	2	1	0	1.63	2.17	1.53	1194	1214	1204	0
P143130023	2	38	20.26	124.00	86	0	2	1	0	1.91	2.78	1.49	1251	1156	1203.5	0
P141020016	1	41	27.91	136.00	92	1	3	1	1	1.45	3.77	1.54	1237	1170	1203.5	0
P146030019	2	58	24.77	116.00	70	0	3	1	0	1.43	2.38	1.53	1196	1211	1203.5	0
P143120335	1	45	30.85	124.00	86	2	3	2	0	1.04	1.52	1.2	1152	1255	1203.5	0
P142240380	1	39	26.75	112.00	70	2		0	0	1.45	4.49	1.56	1207	1199	1203	0
P142120010	1	45	23.53	112.00	74	0	2	3	0	1.81	2.48	1.44	1220	1186	1203	0
P145080018	1	46	28.05	112.00	80	1	3	1	0	1.55	3.24	1.54	1161	1245	1203	0
P144150071	1	47	24.57	126.00	84	0	3		0	1.45	3.45	1.35	1139	1267	1203	0
P143310070	1	63	21.5	110.00	70	0	2	3	0	1.54	3.09	1.56	1233	1172	1202.5	0
P144160044	1	41	23.94	118.00	72	0	3	3	0	1.84	2.89	1.67	1272	1133	1202.5	0
P144040028	2	57	22.37	110.00	68	0	3	1	0	1.74	3.98	1.54	1210	1193	1201.5	0
P142280007	1	46	25.27	100.00	64	0	3	1	0	1.23	5.57	1.25	1202	1201	1201.5	0
P142280032	1	51	29.07	128.00	72	0	3	1	0	1.48	3.84	1.7	1181	1222	1201.5	0
P146300007	1	40	29.48	118.00	78		2	2	0	1.76	4.09	1.79	1217	1185	1201	0
P144120027	2	38	23.57	118.00	72	0	2	1	0	2.44	3.91	2.35	1220	1181	1200.5	0
P146060012	1	44	25.34	124.00	80				0	1.33	4.05	1.28	1193	1208	1200.5	0
P144180049	1	42	28.49	130.00	78	1	3		0	1.2	3.54	1.13	1237	1163	1200	0
P145070102	2	48	29.2	112.00	66	0	3	1	0	1.11	1.99	1.17	1190	1209	1199.5	0
P144300070	1	33	20.62	122.00	88	2	3	2	0	1.35	3.68	1.26	1146	1252	1199	0
P145130094	1	35	29.4	110.00	76	0	3	3	0	0.98	2.37	1.17	1124	1273	1198.5	0
P143070088	2	31	21.49	104.00	64	0	1	3	0	1.85	3.17	1.6	1211	1185	1198	0
P142110052	2	44	23.56	100.00	66	0	2	1	0	1.75	3.74	1.6	1198	1198	1198	0
P143040167	2	46	20.78	96.00	68	0	3	1	0	1.28	2.49	1.34	1200	1194	1197	0
P146180070	2	47	21.87	112.00	64		3	1	0	1.8	1.86	1.53	1217	1176	1196.5	0
P142260171	1	39	24.51	110.00	64	0	3	3	0	1.68	4.22	1.62	1217	1176	1196.5	0
P143220010	2	40	22.13	108.00	62	1	2	1	0	2.11	1.9	1.65	1200	1193	1196.5	0
P142240044	2	67	24.32	132.00	66	0	3	1	0	1.36	2.35	1.45	1247	1146	1196.5	0
P146250040	2	45	23.34	98.00	66				0	2.13	3.11	1.86	1201	1191	1196	0
P146140017	2	40	19.92	102.00	62	0	2	1	0	1.98	2.33	1.61	1172	1219	1195.5	0
P145140047	1	43	26.04	104.00	72	0	3	3	0	1.11	1.97	1.42	1182	1209	1195.5	0
P143190075	2	44	20.87	100.00	60	0	3	1	0	1.74	2.45	1.52	1153	1237	1195	0
P145050101	2	50	27.03	136.00	88		3	1	0	2.57	2.88	1.92	1172	1218	1195	0
P142170067	1	40	30.62	148.00	104	1	3	1	0	1.37	3.96	1.58	1205	1185	1195	0
P145050042	1	41	25.31	122.00	82	0	2	1	0	1.24	2.09	1.44	1211	1179	1195	0
P143180083	2	30	19.3	102.00	64	1	1	1	0	2.28	3.11	1.72	1193	1196	1194.5	0
P144010093	2	47	23.31	108.00	68	0	3	1	0	2.28	2.03	1.66	1200	1189	1194.5	0
P146190021	2	42	30.46	114.00	72	0	2	1	0	1.83	1.93	1.52	1280	1109	1194.5	0
P143040102	1	36	25.67	116.00	80	1	3	1	0	1.66	3.84	1.65	1215	1173	1194	0
P141150064	1	35	32.16	124.00	86	2		2	0	1.33	3.94	1.33	1146	1242	1194	0
P145300097	2	46	26.2	116.00	74		3		0	1.45	2.42	1.55	1162	1223	1192.5	0
P143220024	1	40	26.88	138.00	96	1	3	0	0	1.52	3.1	1.73	1201	1183	1192	0
P144150001	1	49	22.63	134.00	84	1	3	1	1	1.24	2.61	1.2	1130	1254	1192	0
P145290023	2	41	22.37	104.00	64	0	2	1	0	2.34	3.15	1.75	1188	1195	1191.5	0
P145220007	1	45	25.26	118.00	68	0	2	1	0	1.14	3.13	1.23	1186	1195	1190.5	0
P142210099	1	36	22.89	132.00	76	2	2	2	0	1.78	2.9	1.5	1188	1193	1190.5	0
P144210012	1	33	22.64	108.00	72	2	1	1	0	1.52	2.3	1.38	1194	1187	1190.5	0
P141070055	2	35	22.62	116.00	70		2	3	0	1.89	3.17	1.57	1180	1199	1189.5	0
P143100131	1	32	32.84	124.00	80	0	1	3	0	1.27	3.01	1.35	1192	1187	1189.5	0
P142270025	2	34	25.75	96.00	58	0		1	0	1.81	1.6	1.44	1200	1179	1189.5	0
P144090108	2	44	20.69	102.00	60	0	3		0	2.73	1.67	2.15	1263	1116	1189.5	0
P143180046	1	41	25.4	120.00	70	0	3	3	0	1.92	3.94	1.71	1186	1193	1189.5	0
P146230055	2	49	23.38	120.00	76	0	3	1	0	1.4	3.93	1.27	1181	1198	1189.5	0
P142190100	2	35	23.22	104.00	66	0	1	3	0	1.98	3.84	1.77	1207	1171	1189	0
P144090073	1	30	21.23	100.00	56	0		1	0	2.22	2.78	1.83	1125	1253	1189	0
P145140059	2	42	26.22	106.00	68	0	2	1	0	2.1	2.1	1.67	1220	1157	1188.5	0
P144180021	1	44	25.6	112.00	82	0	1	3	0	1.28	4.15	1.34	1193	1184	1188.5	0
P143030050	1	50	25.05	106.00	66	1	3	0	0	1.44	3.57	1.47	1175	1202	1188.5	0
P146230014	2	48	23.35	98.00	60	0	3	1	0	1.75	2.09	1.34	1159	1218	1188.5	0
P145300005	2	51	20.75	114.00	64	0	3	1	0	2.03	3.99	1.91	1181	1194	1187.5	0
P146050014	2	54	25.3	106.00	66	0			0	1.43	4.2	1.56	1187	1188	1187.5	0
P144290006	1	41	28.44	120.00	74	0	3	3	0	1.67	2.48	1.49	1200	1175	1187.5	0
P144170094	1	47	26.12	110.00	78	1	2	3	0	1.14	3.9	1.14	1219	1155	1187	0
P141220053	1	42	26.63	118.00	78	0	3	2	0	1.07	3.43	1.04	1195	1179	1187	0
P144100589	1	41	21.45	118.00	88	0	3	1	0	1.49	2.44	1.43	1158	1216	1187	0
P144020045	2	48	20.42	98.00	62	1	3	1	0	2.35	4.18	1.85	1189	1185	1187	0
P143270015	2	51	18.87	108.00	70		3	1	0	2.46	2.69	2.05	1092	1280	1186	0
P142130005	2	45	25.52	110.00	68	0	1	1	0	1.76	2.4	1.55	1211	1161	1186	0
P146260029	2	51	23.5	110.00	64	0	3	1	0	1.48	2.31	1.42	1226	1146	1186	0
P142130007	1	51	19.11	106.00	70	0	3	1	0	1.79	2.57	1.55	1224	1147	1185.5	0
P146120020	2	52	26.02	112.00	70	0	3	3	0	0.93	2.23	1.1	1157	1214	1185.5	0
P145170029	1	58	22.36	102.00	58	0	3	1	0	1.08	2.95	1.18	1192	1178	1185	0
P144090062	1	46	29.02	120.00	76	2	3	1	0	1.51	2.76	1.51	1194	1176	1185	0
P145120118	2	41	25.93	116.00	66		1		0	1.53	3.09	1.32	1178	1191	1184.5	0
P144210063	1	35	28.69	126.00	86	2	3	3	0	1.59	3.36	1.6	1049	1319	1184	0
P144080102	2	33	20.89	120.00	80				0	1.64	3.24	1.6	1164	1204	1184	0
P143070021	2	45	21.36	110.00	72	0	2	1	0	2.12	2.01	1.69	1157	1211	1184	0
P141200014	2	42	23.91	118.00	86	1	2	1	0	2.14	3.92	1.95	1191	1177	1184	0
P145210160	1	27	25.62	112.00	74				0	1.2		1.14	1173	1194	1183.5	0
P143110039	2	56	22.28	110.00	70	0	3	1	0	1.74	2.17	1.41	1200	1167	1183.5	0
P145130009	2	46	18.22	100.00	62	0	2	1	0	1.9	1.87	1.63	1152	1215	1183.5	0
P142180051	1	52	20.45	124.00	82	1	2	1	0	2.17	4.01	2.23	1148	1219	1183.5	0
P144280058	1	47	21.64	112.00	68	1	3	1	0	1.83	3.47	1.55	1187	1179	1183	0
P145100021	2	57	25.51	114.00	74				0	1.57	4.78	1.57	1266	1099	1182.5	0
P144230118	1	45	21.68	128.00	74	0	3	1	0	1.75	1.81	1.6	1204	1160	1182	0
P142260045	2	54	25.93	114.00	66		1		0	1.3	3.42	1.6	1178	1186	1182	0
P145100006	1	52	24.37	112.00	76	2	3	1	0	1.56	2.03	1.4	1179	1185	1182	0
P141030031	2	44	18.27	104.00	58	0	3		0	2.56	2.81	2.16	1189	1175	1182	0
P144110193	2	51	22.02	106.00	70	0			0	1.46	3.37	1.6	1206	1158	1182	0
P144180028	1	52	29.57	126.00	76	1	3	1	0	1.49	3.12	1.45	1147	1216	1181.5	0
P145060037	1	40	25.58	110.00	64	0	3	3	0	1.3	2.94	1.19	1170	1192	1181	0
P144150115	1	51	30.04	90.00	52	0	3	1	0	0.93	2.88	1.09	1114	1248	1181	0
P143190080	2	36	21.46	116.00	74	1	2	3	0	1.81	5.22	1.55	1197	1164	1180.5	0
P145070025	2	44	22.36	130.00	68	0	2	1	0	1.59	3.24	1.36	1176	1184	1180	0
P145200053	2	61	25.44	110.00	82	0	3	1	0	1.75	3.32	1.54	1191	1168	1179.5	0
P144010116	1	43	25.61	118.00	72	0	2	1	0	1.25	3.09	1.39	1196	1163	1179.5	0
P145230090	2	51	22.87	94.00	52	0	3	1	0	1.59	3.93	1.47	1146	1212	1179	0
P142260119	1	34	26.27	122.00	74	1	2	2	0	1.33	3.9	1.41	1294	1064	1179	0
P143190295	1	51	28.7	112.00	70	0	3	3	0	1.14	3.56	1.22	1202	1156	1179	0
P143140041	1	30	25.1	152.00	86	0		1	0	0.95	2.96	1.09	1136	1219	1177.5	0
P141140014	1	46	25.42	114.00	84	2	1	1	0	1.29	2.45	1.22	1172	1183	1177.5	0
P145130041	2	44	21.74	118.00	78				0	1.77	3.44	1.54	1170	1185	1177.5	0
P143280032	1	51	23.99	112.00	70	0	3	3	0	1.15	3.43	1.07	1167	1187	1177	0
P142190005	1	44	24.84	122.00	70	0	3	1	0	1.54	2.46	1.48	1191	1163	1177	0
P143040066	1	61	29.72	130.00	88	0	2	3	0	1.02	4.03	1.36	1158	1195	1176.5	0
P144210051	2	52	24.15	120.00	80	0		1	0	1.41	2.04	1.64	1137	1215	1176	0
P146240054	1	39	34.18	120.00	64	0	3	3	0	0.86	3.39	1.03	1198	1153	1175.5	0
P143100281	2	38	22.31	132.00	78	2	3	1	0	1.34	3.21	1.44	1217	1133	1175	0
P144030113	1	49	20.35	108.00	72	0	2	3	0	1.26	3.44	1.26	1180	1170	1175	0
P144020150	2	38	21.92	98.00	60	0	2	1	0	1.85	2.58	1.67	1255	1094	1174.5	0
P143030065	1	33	26.22	146.00	86	0	2	3	0	1.63	6.24	1.49	1139	1206	1172.5	0
P141060020	2	46	27.48	106.00	64	0	3	1	0	2.1	2.07	2.03	1106	1239	1172.5	0
P143240045	1	71	22.5	122.00	74	0	3		0	0.96	4.57	1.05	1165	1179	1172	0
P145230078	2	40	20.37	106.00	66	0	2	1	0	1.55	2.43	1.43	1165	1179	1172	0
P143190076	1	46	31.83	128.00	90	2	3	1	0	1.15	4.39	1.17	1186	1158	1172	0
P145280004	2	52	23.65	110.00	76	0			0	2.03	2.03	1.97	1167	1176	1171.5	0
P144230025	1	45	22.53	118.00	82	0	2	1	0	1.14	2.72	1.2	1266	1076	1171	0
P143210048	1	40	24.32	128.00	76	2	2	1	0	1.52	2.76	1.39	1137	1205	1171	0
P141110056	1	44	25.37	120.00	72	1	3	1	0	1.52	2.75	1.6	1184	1158	1171	0
P143180026	2	53	22.64	120.00	60	0	3	1	0	1.3	2.64	1.41	1031	1311	1171	0
P142240086	1	29	21.98	126.00	66	1	1	3	0	1.68	3.1	1.56	1149	1192	1170.5	0
P141070016	2	27	19.41	116.00	76	0	2	1	0	1.83	1.87	1.55	1115	1225	1170	0
P144230123	1	45	25.83	132.00	76				0	1.4	3.5	1.5	1160	1179	1169.5	0
P145080010	1	56	23	104.00	70	0	3	1	0	1.63	2.24	1.53	1197	1141	1169	0
P144010120	1	41	27.73	126.00	76				0	1.01	2.65	1.24	1207	1131	1169	0
P146260036	1	42	21.05	104.00	72	0	2	1	0	1.71	3.44	1.54	1195	1143	1169	0
P143050241	2	35	26.45	104.00	52	0	3		0	1.39	1.84	1.2	1193	1144	1168.5	0
P142110005	1	25	18.98	118.00	76	2	3	1	0	1.9	2.57	1.58	1147	1189	1168	0
P145080002	1	43	29.92	100.00	76	0			0	1.29	2.85	1.51	1176	1159	1167.5	0
P144290027	1	42	24.17	130.00	90	0	3	2	0	1.87	2.99	1.64	1097	1237	1167	0
P142280089	1	37	23.26	116.00	72	1	2	1	0	1.69	2.94	1.54	1170	1163	1166.5	0
P145060104	1	43	29.68	132.00	80				0	1.72	3.45	1.47	1149	1184	1166.5	0
P146030024	1	48	25.22	104.00	68	1	3	1	0	1.19	4.87	1.19	1085	1248	1166.5	0
P146070020	2	37	22.15	108.00	74	0	1	1	0	2	2.75	1.94	1230	1101	1165.5	0
P145220130	2	39	18.02	102.00	70	0	2		0	2.05	1.54	1.72	1175	1154	1164.5	0
P146110006	2	41	23.42	108.00	66	1	2	1	0	1.88	3.67	1.68	1169	1160	1164.5	0
P146170077	2	44	22.09	96.00	66	0	3	1	0	1.59	2.73	1.46	1165	1163	1164	0
P146160085	2	35	17.66	98.00	70	1	3	1	0	1.72	1.72	1.55	1102	1226	1164	0
P146260048	2	46	22.92	110.00	72	0	3	1	0	2.76	1.17	2.29	1149	1179	1164	0
P145230086	1	48	23.73	122.00	70	0	2	3	0	1.5	4.56	1.47	1173	1155	1164	0
P146030044	2	49	19.88	120.00	62	0	3		0	1.8	2.88	1.75	1182	1144	1163	0
P144280073	2	54	18.71	138.00	82				0	2.18	3.71	1.76	1155	1170	1162.5	0
P146300054	1	38	27.08	126.00	66	0	3	2	0	1.34	2.62	1.38	1158	1166	1162	0
P144300068	2	39	19.91	110.00	66	0	2	1	0	2.15	2.3	1.84	1190	1132	1161	0
P142240043	2	49	18.98	130.00	88	0	3	1	0	1.77	5.15	1.78	1127	1194	1160.5	0
P144170381	2	41	22.63	114.00	72	1	3		0	1.45	2.99	1.32	1128	1193	1160.5	0
P146210039	2	40	21.88	122.00	74				0	2.48	3.7	1.86	1187	1133	1160	0
P144280068	2	43	23.8	116.00	68	0	2	1	0	2.27	2.86	1.71	1135	1184	1159.5	0
P143240118	2	40	23.81	114.00	78	0	3	1	0	1.13	1.18	1.4	1150	1169	1159.5	0
P142190185	2	51	24.03	120.00	64	0	2	1	0	1.97	2.96	1.75	1199	1120	1159.5	0
P141070035	1	61	23.55	112.00	70	0	3	2	0	1.63	3.41	1.29	1184	1135	1159.5	0
P145210228	2	41	21.37	100.00	60	0	2	1	0	2.1	1.44	1.9	1167	1152	1159.5	0
P145220063	1	37	25.21	116.00	72	1			0	1.17	3.54	1.2	1217	1102	1159.5	0
P143030083	1	50	22.66	126.00	78	0	3	3	0	1.65	4.89	1.45	1160	1158	1159	0
P144120029	1	46	24.08	116.00	78	1	3	2	0	1.29	1.35	1.22	1181	1135	1158	0
P143070104	1	47	22.91	114.00	68	0	1	3	0	1.27	4.93	1.3	1135	1181	1158	0
P143250002	2	52	24.88	128.00	80	0	3	1	0	1.67	2.57	1.5	1146	1170	1158	0
P142270069	2	45	22	116.00	74				0	2.16	1.92	1.85	1149	1166	1157.5	0
P146110084	1	54	28.14	128.00	74	0	3	1	0	1.4	4.09	1.36	1230	1085	1157.5	0
P143140020	2	32	28.45	110.00	66	1	3	1	0	1.36	1.58	1.37	1164	1150	1157	0
P141150021	1	40	31.85	124.00	88	1	2	2	0	1.29	3.03	1.04	1009	1305	1157	0
P144100017	2	47	25.43	102.00	62		3	3	0	1.7	2.76	1.74	1129	1184	1156.5	0
P143170066	1	50	20.21	120.00	58	0	3	1	0	1.34	3.77	1.42	1169	1144	1156.5	0
P145270004	2	43	22.41	114.00	66		2	1	0	0.97	1.92	1.37	1141	1171	1156	0
P143130047	1	42	25.16	124.00	80	0	3	2	0	1.18	2.41	1.25	1244	1068	1156	0
P144090130	2	40	20.85	92.00	62	0	2	1	0	1.62	2.61	1.42	1141	1170	1155.5	0
P143190272	2	46	23.38	98.00	54	1	3	1	0	1.92	2.16	1.58	1155	1156	1155.5	0
P145150067	1	41	25.26	114.00	78		3		0	1.37	3.33	1.61	1160	1151	1155.5	0
P146170051	2	36	24.68			1	3		0	1.91	2.99	1.83	1070	1240	1155	0
P144280051	1	57	23.56	102.00	62	0	3	3	0	1.1	3.9	1.08	1157	1153	1155	0
P145300087	1	42	21.3	114.00	70	0	2	3	0	1.87	2.36	1.8	1193	1116	1154.5	0
P142170087	1	42	24.06	118.00	80		3	3	0	1.4	2.15	1.47	1104	1204	1154	0
P146160110	1	44	25.07	106.00	74				0	1.41	2.2	1.51	1183	1125	1154	0
P143210024	1	44	25.91	124.00	80	2	3	2	0	1.39	3.14	1.36	1099	1208	1153.5	0
P143240030	2	40	27.78	114.00	76	0	2	1	0	1.63	2.92	1.46	1185	1122	1153.5	0
P145080017	2	37	18.13	92.00	66	0	2	3	0	2.42	1.47	2.26	1167	1140	1153.5	0
P146180034	2	57	22.62	110.00	70	0		1	0	1.45	3.57	1.3	1182	1124	1153	0
P144090069	1	47	22.41	94.00	58	0	3	0	0	1.81	2.66	1.49	1119	1186	1152.5	0
P145060090	1	53	37.37	130.00	88	0	3	1	0	1.3	3.25	1.45	1052	1252	1152	0
P145060049	2	44	24.67	118.00	80	0	2	3	0	1.39	3.19	1.27	1148	1156	1152	0
P142140205	1	36	30.9	122.00	66	0	3	1	0	1.37	3.5	1.44	1170	1134	1152	0
P143060099	2	35	20.46	104.00	62	2	2	1	0	2.34	2.59	1.79	1165	1137	1151	0
P144020043	2	49	25.16	116.00	72	1	3	3	0	1.48	3.46	1.35	1177	1124	1150.5	0
P144080060	1	43	28.04	136.00	86	0	3	1	0	1.04	2.57	1.22	1193	1108	1150.5	0
P143060079	1	44	24.92	102.00	70	0	3	1	0	1.02	3.77	1.01	1135	1166	1150.5	0
P144190047	1	51	23.02	118.00	80	0	2	1	0	1.57	3.41	1.38	1139	1162	1150.5	0
P145280092	1	52	26.37	116.00	66		3	3	0	1.23	2.7	1.29	1131	1169	1150	0
P141030052	2	58	22.27	104.00	66	0	3	1	0	1.85	3.36	1.93	1135	1164	1149.5	0
P143310043	1	38	23.13	116.00	72	1	2	1	0	1.24	2.69	1.16	1118	1181	1149.5	0
P143080034	1	38	21.91	102.00	66	1	1	3	0	2.25	3.18	1.89	1178	1120	1149	0
P142100078	2	32	23.62	108.00	66	0		1	0	1.62	3.95	1.55	1162	1136	1149	0
P142100077	1	34	25.47	124.00	82	0	2	3	0	1.82	2.5	1.74	1168	1129	1148.5	0
P146170080	1	45	25.28	110.00	72	0		3	0	1.57	3.77	1.61	1188	1108	1148	0
P141030070	1	48	26.9	106.00	62	0	3	2	0	1.26	4.02	1.53	1165	1131	1148	0
P142250076	1	46	26.59	112.00	70	0	3	3	0	1.18	4	1.45	1139	1157	1148	0
P145230083	1	44	21.14	104.00	70	0	3	3	0	1.67	2.85	1.54	1091	1204	1147.5	0
P146040167	1	35	22.18	104.00	58	0	3	0	0	1.73	2.7	1.59	1044	1251	1147.5	0
P146060086	2	37	22.94	110.00	66	0	2	1	0	1.3	2.38	1.29	1092	1200	1146	0
P142140004	2	35	26.48	112.00	74	1	2	1	0	1.37	3.58	1.45	1131	1161	1146	0
P143200053	1	42	21.28	126.00	86	0	2	1	0	1.44	2.21	1.41	1188	1104	1146	0
P146040030	2	56	29.82	120.00	70				0	1.7	3.24	1.51	1188	1104	1146	0
P146190001	1	51	23.53	114.00	72	1	3	2	0	3.03	2.41	2.17	1133	1159	1146	0
P146260035	2	43	25.47	118.00	82				0	2.04	1.97	1.76	1168	1123	1145.5	0
P142210034	1	42	25.75	114.00	74	0	3	2	0	1.38	4.58	1.31	1104	1187	1145.5	0
P144110122	1	40	25.6	114.00	66	1	2	2	0	1.19	2.47	1.32	1181	1108	1144.5	0
P144230074	1	60	21.85	118.00	62		3	1	0	1.29	2.07	1.38	1138	1151	1144.5	0
P143280042	1	45	29.06	106.00	78	1	2	2	0	1.7	3.94	1.51	1123	1166	1144.5	0
P144230129	2	41	24.65	114.00	70				0	1.04	2.98	1.29	1158	1129	1143.5	0
P145200032	2	46	23.27	122.00	80	0	2	1	0	2.17	3.05	1.87	1127	1159	1143	0
P142210264	1	36	26.5	130.00	82	1	2	1	0	1.69	2.96	1.73	1081	1205	1143	0
P144250025	1	45	25.57	116.00	72	1	2	3	0	1.54	2.77	1.48	1113	1172	1142.5	0
P145260078	1	44	33.04	128.00	86				0	1.38	3.89	1.33	1055	1228	1141.5	0
P144240058	2	54	17.66	114.00	66	0	3	1	0	2.91	1.19	2.18	1128	1154	1141	0
P141130027	1	50	24.63	124.00	66	0	3	1	0	1.22	2.79	1.25	1079	1200	1139.5	0
P141130047	2	33	21.05	102.00	58	2	2		0	1.82	1.18	1.34	1131	1147	1139	0
P144020041	1	48	29.27	106.00	62	0	3	3	0	1.41	4.64	1.31	1107	1171	1139	0
P143010087	2	51	23.5	132.00	74		3	1	0	1.4	2.72	1.38	1102	1174	1138	0
P146090085	1	40	25.25	114.00	74				0	1.49	1.32	1.34	1139	1136	1137.5	0
P143210039	2	37	20.55	124.00	64	0	2	1	0	2.33	2	2.03	1087	1188	1137.5	0
P145230251	2	44	21.1	110.00	62	0	3	1	0	1.99	1.91	1.63	1156	1119	1137.5	0
P146160089	1	46	26.79	108.00	73	1	3	1	0	1.18	3.68	1.27	1177	1096	1136.5	0
P144210020	1	50	24.21	126.00	82	0	3	1	0	1.32	2.05	1.24	1141	1131	1136	0
P144030060	1	29	27.76	116.00	66	1	3	1	0	1.2	2.07	1.11	1138	1134	1136	0
P145130029	1	39	22.95	106.00	62	1	3	1	0	1.11	2.05	1.32	1146	1125	1135.5	0
P141250020	2	44	21.63	114.00	74		3		0	1.64	2.38	1.37	1102	1167	1134.5	0
P143140040	2	50	28.91	130.00	78	1	3	1	0	1.98	2.78	1.74	1131	1138	1134.5	0
P144080017	1	39	22.17	118.00	70	1	3	1	0	1.61	2.86	1.43	1158	1111	1134.5	0
P143080030	1	52	27.33	132.00	82		1	3	0	1.26	3.16	1.6	1117	1150	1133.5	0
P145130044	1	37	25.56	118.00	74	2	3	1	0	1.34	2.47	1.39	1251	1015	1133	0
P146210030	1	49	29.33	122.00	86	0	3	1	0	1.26	2.74	1.47	1137	1129	1133	0
P143070093	2	52	21.14	116.00	72		3		0	2.36	5.11	2.11	1105	1161	1133	0
P144030017	2	46	30.94	122.00	72	0	3	1	0	1.25	2.2	1.06	1148	1117	1132.5	0
P145230334	2	57	24.07	134.00	76	0	3	1	1	2.12	3.1	1.78	1076	1189	1132.5	0
P143250050	2	39	19.07	104.00	68		3	1	0	1.44	1.61	1.45	1153	1112	1132.5	0
P145270360	1	55	25.19	110.00	60	0	2	1	0	1.32	2.86	1.44	1150	1115	1132.5	0
P143210031	1	48	26.15	104.00	72	1	3	3	0	1.79	4.29	1.65	1125	1139	1132	0
P144250006	2	28	24.11	126.00	70	1	2	1	0	1.46	1.98	1.38	1124	1140	1132	0
P146030073	2	51	20.03	94.00	60	0	3	1	0	1.56	2.69	1.39	1124	1137	1130.5	0
P144170096	2	61	22.5	110.00	66	0	3	2	0	2.06	2.22	1.85	1148	1111	1129.5	0
P145140052	1	44	26.21	118.00	76	0	3	3	0	1.12	2.48	1.25	1105	1154	1129.5	0
P145280068	2	29	17.08	124.00	72	0		1	0	1.66	2.41	1.54	1116	1142	1129	0
P146270013	1	49	27.13	118.00	88	1	2	1	0	1.19	1.36	1.29	1129	1129	1129	0
P143190067	2	45	25.35			0	2	1	0	2.37	2.69	1.86	1098	1159	1128.5	0
P143110062	2	43	22.56	94.00	56	0	2	1	0	1.82	2.19	1.8	1117	1139	1128	0
P142270059	2	60	20.41	146.00	82	0			0	1.99	2.44	2.02	1035	1221	1128	0
P144270001	1	49	24.08	116.00	76	0	3	3	0	1.23	2.82	1.28	1164	1092	1128	0
P142190022	2	30	19.45	110.00	70	0	3	1	0	1.85	1.91	1.67	1221	1033	1127	0
P143270002	1	46	26.33	98.00	60	0	2	1	0	1.02	3.28	1.08	1042	1211	1126.5	0
P143260104	2	25	17.77	110.00	66	0	3	1	0	1.95	2.04	1.6	1128	1125	1126.5	0
P144280125	1	40	21.18	100.00	70				0	1.71	3.26	1.49	1093	1159	1126	0
P144080357	1	52	25.15	104.00	64	0	3	1	0	1.2	2.69	1.22	1069	1182	1125.5	0
P146070087	2	31	23.77	104.00	80				0	1.21	2.62	1.44	1109	1142	1125.5	0
P142150004	2	45	23.62	116.00	68	0	2	1	0	1.94	4.54	1.82	1100	1150	1125	0
P144160040	1	49	23.68	114.00	76	0	1	3	0	2.21	2.35	1.93	1122	1128	1125	0
P141130063	2	38	18.03	116.00	76				0	2.06	2.93	1.6	1168	1081	1124.5	0
P145130077	1	48	27.18	108.00	68	2	3	3	0	1.4	3.38	1.29	1077	1172	1124.5	0
P146300013	1	41	25.47	124.00	76				0	1.72	2.67	1.56	1114	1135	1124.5	0
P144120021	1	47	26.76	126.00	78	0	1	3	0	1.48	4.11	1.47	1101	1148	1124.5	0
P144280018	2	50	22.96	108.00	62		3	1	0	1.2	3.4	1.15	1130	1118	1124	0
P143040032	1	43	28.78	114.00	68		2	1	0	1.15	2.63	1.2	1034	1214	1124	0
P141110015	1	37	20.83	116.00	66	0	3	2	0	1.46	3.09	1	1161	1085	1123	0
P145230339	2	46	20.73	96.00	70	0	3	1	0	1.59	2.14	1.47	1135	1111	1123	0
P143060082	2	51	25.11	130.00	76	0	1	1	0	1.74	5.1	1.52	1070	1175	1122.5	0
P142260004	2	42	21.62	106.00	60	0	2	3	0	1.58	2.22	1.4	1082	1162	1122	0
P141280002	2	36	23.32	112.00	72	0	3	1	0	1.53	2.81	1.42	1104	1140	1122	0
P144150038	1	49	22.24	126.00	64	0	2	3	0	1.53	2.84	1.42	1123	1121	1122	0
P143190071	1	46	26.8	132.00	88		3	3	0	1.58	1.58	1.6	1097	1147	1122	0
P145300092	1	40	21.59	112.00	68			3	0	1.66	1.6	1.66	1132	1110	1121	0
P146180022	1	34	17.99	114.00	64				0	1.85	3.28	1.52	1132	1110	1121	0
P144090092	2	42	23.91	124.00	72			1	0	1.62	2.07	1.69	1152	1088	1120	0
P143250003	2	33	24.21	92.00	54	0	3	1	0	1.98	2.17	1.73	1076	1163	1119.5	0
P146180001	1	37	20.76	120.00	80	1	3	3	0	1.19	2.65	1.28	1115	1124	1119.5	0
P141280022	1	37	33	134.00	80	0	3	3	0	1.02	2.55	1.22	1075	1163	1119	0
P146230065	1	46	22.96	100.00	62	0	3	3	0	1.19	1.02	1.29	1147	1091	1119	0
P141100003	1	41	24	108.00	68	2	3	3	0	0.99	2.7	1.18	1082	1156	1119	0
P145240046	1	48	22.8	108.00	74				0	1.37	3.37	1.44	1123	1115	1119	0
[truncated: 296 more rows]
